# Supplementary material for: The Caulobacter NtrB-NtrC two-component system bridges nitrogen assimilation and cell development
Source: bioRxiv. 2023 Aug 31:2023.06.06.543975. Originally published 2023 Jun 7. Preprint. [Version 2] doi: 10.1101/2023.06.06.543975 (PMC10274813; doi:10.1101/2023.06.06.543975)
Supplement: Supplement 2 [file media-2.xlsx]

## Sheet: legend
Table S2. RNA-seq data comparing gene expression in wild-type (WT) Caulobacter, ∆ntrC, WT+glutamine (gln), ∆ntrC + glutamine, and ∆ntrC::IS3 (sup). Absolute expression values are presented in counts per million (CPM).
Differential expression values between groups (log fold change) and statistical significance of fold change values are also presented.

## Sheet: all_data
gene order	Name	locus_tag	CB15_locus_tag	product	ntrC vs. WT - Max group means	ntrC vs. WT - Fold change	ntrC vs. WT - Log fold change	ntrC vs. WT - FDR p-value	ntrC-gln vs. WT-gln - Max group means	ntrC-gln vs. WT-gln - Fold change	ntrC-gln vs. WT-gln - Log fold change	ntrC-gln vs. WT-gln - FDR p-value	WT vs. WT-gln - Max group means	WT vs. WT-gln - Fold change	WT vs. WT-gln - Log fold change	WT vs. WT-gln - FDR p-value	ntrC vs. ntrC-gln - Max group means	ntrC vs. ntrC-gln - Fold change	ntrC vs. ntrC-gln - Log fold change	ntrC vs. ntrC-gln - FDR p-value	ntrC vs. WT-gln - Max group means	ntrC vs. WT-gln - Fold change	ntrC vs. WT-gln - Log fold change	ntrC vs. WT-gln - FDR p-value	WT vs. ntrC-gln - Max group means	WT vs. ntrC-gln - Fold change	WT vs. ntrC-gln - Log fold change	WT vs. ntrC-gln - FDR p-value	WT vs. ntrC-sup - Max group means	WT vs. ntrC-sup - Fold change	WT vs. ntrC-sup - Log fold change	WT vs. ntrC-sup - FDR p-value	ntrC vs. ntrC-sup - Max group means	ntrC vs. ntrC-sup - Fold change	ntrC vs. ntrC-sup - Log fold change	ntrC vs. ntrC-sup - FDR p-value	WT1 - CPM	WT2 - CPM	∆ntrC1 - CPM	∆ntrC2 - CPM	∆ntrC3 - CPM	WT+gln1 - CPM	WT+gln2 - CPM	WT+gln3 - CPM	∆ntrC+gln1 - CPM	∆ntrC+gln2 - CPM	∆ntrC+gln3 - CPM	∆ntrCsup1 - CPM	∆ntrCsup2 - CPM
1	CCNA_R0094	CCNA_R0094			50.4228	-1.15949	-0.213494	0.447655	40.6616	1.04984	0.0701653	0.895382	50.4228	-1.75925	-0.814957	0.000866945	40.6616	-2.14149	-1.09862	2.70514e-07	36.2548	-2.03983	-1.02845	3.2076e-06	50.4228	-1.84692	-0.885122	0.000229161	73.2697	-1.92243	-0.942934	0.00013556	73.2697	-2.25737	-1.17465	8.1794e-08	5.58488	5.80692	4.61978	5.78851	4.32712	13.6903	9.89392	6.88318	9.54673	11.2866	10.5983	12.5277	15.8845
2	CCNA_00001	CCNA_00001	CC_0001	ATP/GTP-binding protein	186.942	1.3409	0.423198	0.00101302	65.224	1.04989	0.0702356	0.783052	168.098	1.18642	0.246609	0.0732229	186.942	1.51527	0.599572	1.0113e-07	186.942	1.59086	0.669807	3.51535e-09	168.098	1.13004	0.176374	0.232011	168.098	-1.13098	-0.177576	0.193869	186.942	1.17075	0.227431	0.0454633	96.6817	92.4077	137.785	120.696	121.611	82.142	83.4799	73.8221	83.1929	74.5722	93.8946	145.7	156.9
3	CCNA_00002	CCNA_00002	CC_0002	septum formation protein Maf	225.873	1.38296	0.467765	0.000280852	50.0458	1.18561	0.245627	0.218782	196.297	2.0367	1.02623	4.03838e-14	225.873	2.37572	1.24837	7.59695e-27	225.873	2.81668	1.49399	4.59892e-35	196.297	1.71785	0.780603	5.02374e-09	196.297	1.02014	0.0287693	0.858565	225.873	1.39284	0.478034	1.62815e-05	72.1819	74.0268	101.462	105.055	96.8112	31.8099	39.3695	36.4809	43.1308	41.5186	43.2213	100.011	99.0893
4	CCNA_00003	CCNA_00003	CC_0003	shikimate 5-dehydrogenase	60.9351	1.08195	0.113631	0.486046	22.7875	1.01457	0.0208641	0.954583	60.9351	1.18591	0.245995	0.119855	54.8467	1.26467	0.338762	0.0108742	54.8467	1.28309	0.359626	0.00800775	60.9351	1.16888	0.225131	0.165409	60.9351	-1.22267	-0.290041	0.0380924	56.5964	-1.14478	-0.195074	0.115752	32.3502	32.5553	35.3413	34.3	35.7149	28.5886	22.4674	30.4581	28.6402	27.8134	26.827	55.4797	56.0822
5	CCNA_00004	CCNA_00004	CC_0004	dephospho-CoA kinase	71.1741	-1.01395	-0.0199914	0.921448	29.8672	1.09805	0.134947	0.629848	71.1741	1.14514	0.195524	0.242422	58.6098	1.02853	0.0405856	0.802492	58.6098	1.12938	0.175533	0.233897	71.1741	1.04288	0.060577	0.749018	71.1741	-1.13797	-0.186464	0.212337	61.4922	-1.16884	-0.225075	0.0762687	25.7115	27.2971	24.9468	26.8488	26.8023	24.3607	22.6736	22.5424	28.6402	24.9917	22.8526	39.2674	46.0328
6	dnaQ	CCNA_00005	CC_0005	DNA polymerase III, epsilon chain	370.211	-1.218	-0.284515	0.0326673	244.173	1.09127	0.126012	0.517644	370.211	-1.38131	-0.466038	0.000186213	253.033	-1.836	-0.876565	2.04601e-16	253.033	-1.68244	-0.750553	2.94221e-12	370.211	-1.50739	-0.59205	1.83987e-06	370.211	-1.10907	-0.14935	0.272384	311.66	-1.36826	-0.452343	3.01016e-05	167.283	160.902	131.606	139.355	133.107	235.756	229.209	215.616	233.554	252.47	255.188	243.921	276.737
7	CCNA_00006	CCNA_00006	CC_0006	enoyl-CoA hydratase	166.754	-1.3138	-0.393742	0.00288353	72.3126	-1.14038	-0.189511	0.311186	166.754	-1.07392	-0.102881	0.490524	105.474	-1.23723	-0.307111	0.00978077	105.474	-1.41091	-0.496623	1.76652e-05	166.754	1.06189	0.0866307	0.591662	166.754	1.41324	0.499008	9.47282e-05	105.474	1.06174	0.0864245	0.492626	78.7679	84.5432	64.3882	62.1341	59.9338	99.8589	87.3963	76.4033	82.1701	65.0323	84.2898	92.3258	78.2341
8	CCNA_R0095	CCNA_R0095			307.559	1.18473	0.244553	0.179958	230.333	-1.00622	-0.00895032	0.980025	307.559	-1.72192	-0.78402	7.78028e-07	301.374	-1.44445	-0.530517	0.000180118	301.374	-1.45344	-0.539467	0.000128017	307.559	-1.71127	-0.77507	1.412e-06	439.159	-1.87811	-0.909284	2.82968e-14	439.159	-1.60621	-0.683657	1.22576e-10	121.497	130.084	176.591	133.32	137.112	221.461	246.73	182.232	210.199	210.817	224.883	331.72	345.894
9	CCNA_00007	CCNA_00007	CC_0007	SSU ribosomal protein S20P	2746.61	-1.30327	-0.382141	0.0832015	2497.13	-1.32337	-0.404212	0.0943793	2746.61	-2.26152	-1.17729	1.61267e-09	2049.84	-2.22719	-1.15522	1.73132e-11	2497.13	-2.94738	-1.55943	3.80386e-20	2746.61	-1.70892	-0.773081	0.000141716	4534.42	-2.17036	-1.11793	1.31145e-05	4534.42	-2.86455	-1.51831	6.60622e-12	502.587	438.811	347.696	378.839	356.89	1187.44	1133.47	873.132	871.821	752.574	788.913	1478.37	1620.33
10	dnaA	CCNA_00008	CC_0008	chromosome replication initiator protein DnaA	1102.13	1.10902	0.149282	0.548588	575.403	1.01545	0.0221204	0.958473	1102.13	-1.17361	-0.230956	0.294491	1017.74	-1.0746	-0.103794	0.605852	1017.74	-1.05824	-0.0816735	0.675143	1102.13	-1.19175	-0.253076	0.269913	1102.13	-1.20179	-0.265183	0.0362837	1017.74	-1.09775	-0.134549	0.237383	996.322	1019	1084.72	1108.68	1159.35	1271.99	1125.85	1150.35	1112.88	1255.23	1233.55	1812.2	1743.63
11	alkB	CCNA_00009	CC_0009	alkylated DNA repair protein AlkB	24.7232	-1.11144	-0.152432	0.647147	13.9185	-1.15368	-0.206248	0.677639	24.7232	-1.38043	-0.465118	0.103862	18.5334	-1.32989	-0.411302	0.105778	18.5334	-1.53427	-0.61755	0.0120368	24.7232	-1.19654	-0.25887	0.414203	25.0388	-1.32244	-0.403198	0.0145957	25.0388	-1.48898	-0.574321	7.61316e-05	9.27301	9.78488	8.48885	8.92908	8.33132	10.6704	11.749	16.5196	10.0582	13.3021	10.4327	20.318	17.9377
12	dnaK	CCNA_00010	CC_0010	chaperone protein DnaK	1620.26	-1.36606	-0.45002	0.249389	1161.54	-1.30704	-0.3863	0.432782	1620.26	-1.78341	-0.834642	0.0159029	981.237	-1.86395	-0.898362	0.0026819	1161.54	-2.43625	-1.28466	1.0829e-05	1620.26	-1.36447	-0.448342	0.244788	1620.26	1.05787	0.0811607	0.706755	1162.78	-1.3087	-0.388131	0.015174	2061.03	1754.15	1660.12	1123.71	1405.35	4298.97	3075.15	2832.09	2883.11	2577.37	2348.03	2373.21	2711.94
13	dnaJ	CCNA_00011	CC_0011	chaperone protein DnaJ	255.846	-1.55263	-0.634712	0.0013526	183.868	-1.19015	-0.251141	0.349276	255.846	-1.77479	-0.827645	1.27495e-05	166.685	-2.31533	-1.21122	1.79653e-13	183.868	-2.75558	-1.46236	3.09764e-19	255.846	-1.49123	-0.576505	0.00365983	255.846	1.35639	0.439771	0.00456972	143.406	-1.16032	-0.214522	0.127075	197.473	170.458	141.712	86.8276	126.843	366.015	305.269	308.194	296.46	282.165	244.258	189.178	197.638
14	mutS	CCNA_00012	CC_0012	DNA mismatch repair protein MutS	105.418	-1.01245	-0.0178562	0.922089	44.5354	1.16787	0.223876	0.171021	105.418	1.21116	0.276385	0.0349718	86.5827	1.02431	0.0346534	0.795343	86.5827	1.19626	0.258529	0.023152	105.418	1.03707	0.0525096	0.744132	105.418	1.25994	0.333359	0.00888005	86.5827	1.22849	0.29689	0.00732511	169.443	185.41	179.883	175.379	170.695	152.003	139.339	148.16	169.284	165.805	179.012	210.97	207.58
15	CCNA_R0096	CCNA_R0096			0	#N/A	#N/A	#N/A	0	#N/A	#N/A	#N/A	0	#N/A	#N/A	#N/A	0	#N/A	#N/A	#N/A	0	#N/A	#N/A	#N/A	0	#N/A	#N/A	#N/A	0	#N/A	#N/A	#N/A	0	#N/A	#N/A	#N/A	0	0	0	0	0	0	0	0	0	0	0	0	0
16	glnD	CCNA_00013	CC_0013	protein-PII uridylyltransferase	111.142	1.02554	0.0363873	0.859782	44.7041	1.14575	0.196288	0.350251	111.142	1.24793	0.319539	0.0375744	94.986	1.11701	0.159638	0.2537	94.986	1.27981	0.355926	0.00685882	111.142	1.08919	0.123251	0.486708	111.142	-1.15343	-0.205933	0.117105	97.5029	-1.13927	-0.188114	0.0958946	199.159	190.394	189.411	202.167	207.702	145.158	150.264	171.735	165.533	175.345	195.572	322.035	335.629
17	moaC	CCNA_00014	CC_0014	molybdenum cofactor biosynthesis protein C	77.0766	-1.39967	-0.48509	0.0595225	30.4269	1.10385	0.142543	0.762303	77.0766	1.21342	0.279083	0.305369	46.0698	-1.27328	-0.348549	0.129681	46.0698	-1.15349	-0.206007	0.388131	77.0766	1.09927	0.136541	0.65647	77.0766	-1.06102	-0.085449	0.72456	62.4628	-1.50518	-0.589932	0.00112744	22.9191	22.7247	14.0326	16.9345	18.0189	18.9249	17.9327	19.445	19.4344	25.7979	16.3943	38.5305	35.7672
18	moaB	CCNA_00015	CC_0015	molybdenum cofactor biosynthesis protein B	132.625	1.01656	0.0236975	0.90079	53.8315	1.2233	0.290777	0.124591	132.625	1.31344	0.393346	0.00685094	112.255	1.09147	0.126266	0.349601	112.255	1.33519	0.417043	0.00119849	132.625	1.07368	0.102569	0.539795	132.625	-1.2593	-0.332617	0.0133589	126.719	-1.25494	-0.327614	0.00493063	45.5747	45.3122	45.6203	44.1527	48.89	32.4139	32.9797	37.8575	37.6755	46.0869	42.3933	76.4294	84.6095
19	moaE	CCNA_00016	CC_0016	molybdopterin converting factor, large subunit	17.3879	-1.23285	-0.301998	0.411587	8.36365	1.94861	0.962443	0.0440099	17.3879	1.76137	0.816697	0.0335174	11.776	-1.36391	-0.447744	0.154629	11.776	1.4287	0.514699	0.152882	17.3879	-1.1063	-0.145746	0.725283	17.3879	-1.31697	-0.397227	0.212204	17.3487	-1.64405	-0.717254	0.00753538	5.53219	4.25231	3.40709	3.32531	5.16671	2.41594	3.29797	2.58119	3.23907	6.44948	6.29276	9.68526	8.86077
20	moaD	CCNA_00017	CC_0017	molybdopterin converting factor, small subunit	25.7121	-1.79045	-0.840322	0.0073789	12.2748	1.18891	0.249635	0.707273	25.7121	1.08865	0.122537	0.762966	12.2748	-1.95534	-0.96742	0.00135811	11.9231	-1.64465	-0.717785	0.0283873	25.7121	-1.0921	-0.127099	0.748954	25.7121	1.16909	0.225388	0.526825	16.5513	-1.55192	-0.634058	0.0358468	3.63544	4.02369	2.25214	2.03213	2.13127	3.62391	2.06123	4.64615	4.94384	4.16529	3.47758	3.89516	3.99815
21	moaA	CCNA_00018	CC_0018	molybdenum cofactor biosynthesis protein A	84.4543	-1.04797	-0.0676015	0.686897	59.7858	1.00079	0.0011342	0.996755	84.4543	-1.61687	-0.693206	8.39992e-08	66.916	-1.69577	-0.761941	1.93037e-11	66.916	-1.69444	-0.760807	2.99042e-11	84.4543	-1.61814	-0.69434	8.2373e-08	84.4543	-1.24825	-0.319911	0.000492489	80.047	-1.32512	-0.406123	4.15991e-07	56.3757	53.7254	53.8204	52.2813	51.2796	78.7194	87.6024	99.2899	84.8977	88.6804	93.3978	93.6944	106.005
22	CCNA_00019	CCNA_00019	CC_0019	molybdopterin-guanine dinucleotide biosynthesis protein A	40.3506	1.24127	0.311813	0.147442	20.1797	1.43212	0.518156	0.0583413	38.7699	1.21358	0.279265	0.2319	40.3506	1.05184	0.0729219	0.731011	40.3506	1.50637	0.591078	0.00230768	38.7699	-1.18008	-0.238891	0.307251	98.1203	-3.31485	-1.72895	1.60435e-27	98.1203	-2.70385	-1.43502	2.19758e-24	13.8568	16.5977	17.7862	19.7671	19.5043	10.6704	11.9551	14.7988	17.5592	16.9299	19.8719	69.9023	78.7744
23	CCNA_00020	CCNA_00020	CC_0020	hypothetical protein	87.5518	1.21101	0.276207	0.137175	38.6127	1.58738	0.666648	0.0104186	86.1294	1.55454	0.636484	0.00273341	87.5518	1.18595	0.246043	0.165638	87.5518	1.88255	0.912692	1.53738e-06	86.1294	-1.02113	-0.0301643	0.903433	271.536	-4.12585	-2.04469	2.25882e-51	271.536	-3.45421	-1.78836	2.24579e-50	11.4332	12.6198	12.7621	15.1486	16.0168	8.85845	6.59594	7.74358	10.3991	12.2271	14.2415	73.9028	72.8312
24	CCNA_03911	CCNA_03911		hypothetical protein	63.1262	-1.46214	-0.548082	0.0921461	31.2708	1.34555	0.428191	0.432782	63.1262	1.18513	0.245049	0.522947	36.5077	-1.66005	-0.731224	0.0132575	36.5077	-1.23374	-0.303033	0.369986	63.1262	-1.13535	-0.183142	0.636674	63.1262	1.04903	0.0690549	0.863626	46.1057	-1.41317	-0.498938	0.101212	3.53007	5.3954	2.36764	3.14057	3.74586	4.2279	3.71022	3.44159	4.26193	6.04639	4.80237	6.52703	5.72708
25	CCNA_00021	CCNA_00021	CC_0021	putative aerobic-type carbon monoxide dehydrogenase, large subunit CoxL	106.828	1.27357	0.348877	0.00739269	42.9206	1.20579	0.269983	0.0889295	101.072	1.24022	0.310595	0.0185149	106.828	1.30993	0.389489	0.000494544	106.828	1.57951	0.659473	2.56304e-09	101.072	1.02855	0.0406121	0.804924	101.072	1.46615	0.552032	8.7944e-06	106.828	1.84317	0.882188	1.58008e-16	142.204	133.01	187.563	155.982	182.062	105.697	108.627	118.047	149.509	125.899	126.352	134.857	133.668
26	CCNA_00022	CCNA_00022	CC_0022	putative aerobic-type carbon monoxide dehydrogenase, small subunit CoxS	91.7902	1.5929	0.671658	8.50694e-07	26.0392	1.01646	0.0235501	0.952997	69.2273	1.1705	0.22712	0.184437	91.7902	1.8343	0.875229	5.855e-11	91.7902	1.86449	0.898779	9.02295e-11	69.2273	1.15154	0.20357	0.246508	69.2273	1.0038	0.00547183	0.976778	91.7902	1.57829	0.65836	4.7669e-08	23.604	22.0389	34.9371	36.5784	37.4586	19.1262	20.2001	19.1008	20.1163	22.1701	16.5599	37.583	28.2032
27	CCNA_00023	CCNA_00023	CC_0023	putative periplasmic protein	146.343	1.19403	0.255833	0.109938	73.3682	1.19112	0.252322	0.259171	146.343	1.0406	0.0574161	0.766291	145.019	1.04314	0.0609271	0.701273	145.019	1.2425	0.313249	0.0290208	146.343	-1.14465	-0.194906	0.2624	146.343	1.74392	0.802335	2.05834e-07	145.019	2.05561	1.03957	1.7498e-14	29.7685	30.7264	38.6907	34.1152	35.5211	24.1594	36.8961	26.5002	29.8335	35.6065	38.2533	26.4239	20.531
28	CCNA_00024	CCNA_00024	CC_0024	uroporphyrin-III C-methyltransferase/Precorrin-2 dehydrogenase/Sirohydrochlorin ferrochelatase	55.1762	-1.18052	-0.23942	0.113814	19.3198	1.20173	0.265114	0.251606	55.1762	1.50856	0.593171	0.000131033	38.9722	1.06336	0.0886365	0.562382	38.9722	1.27788	0.35375	0.0147412	55.1762	1.25532	0.328057	0.0377238	55.1762	1.39567	0.480962	0.000585525	38.9722	1.16798	0.224018	0.0853576	27.7663	33.2412	26.3327	24.5704	26.8669	18.5222	20.6123	21.5099	25.2306	23.1106	25.0054	35.267	29.1757
29	CCNA_00025	CCNA_00025	CC_0025	major facilitator superfamily transporter	218.181	1.01502	0.0215036	0.91724	67.0324	1.1549	0.207765	0.296457	218.181	1.64401	0.71722	3.56305e-07	184.139	1.44489	0.530958	2.10727e-05	184.139	1.6687	0.738724	2.46617e-09	218.181	1.42351	0.509455	0.000453508	218.181	1.75281	0.809666	1.68034e-11	184.139	1.75723	0.813305	1.85208e-14	233.564	214.262	231.22	232.833	217.518	145.359	129.652	133.534	173.716	139.604	159.637	184.02	177.107
30	CCNA_00026	CCNA_00026	CC_0026	PAS-family sensor histidine kinase	29.2322	1.84075	0.880291	2.18108e-05	12.0391	1.57881	0.658835	0.0058297	18.9569	1.0857	0.11863	0.645832	29.2322	1.26583	0.340086	0.0771065	29.2322	1.99851	0.998921	8.76735e-08	18.9569	-1.45418	-0.540205	0.014538	27.028	-1.87247	-0.90494	2.2459e-09	29.2322	-1.03025	-0.0429905	0.780501	33.0351	30.5892	45.6781	64.4741	65.5526	17.7169	32.5675	37.3413	49.9499	46.8931	41.8965	88.3254	80.5033
31	CCNA_00027	CCNA_00027	CC_0027	2OG-Fe(II) oxygenase	81.542	-1.61489	-0.691436	0.00242046	433.985	1.60089	0.678877	0.00231541	253.596	-7.61333	-2.92853	5.79601e-47	433.985	-19.6825	-4.29884	1.01073e-123	253.596	-12.2947	-3.61996	2.01608e-87	433.985	-12.1881	-3.6074	1.55535e-71	495.584	-7.96163	-2.99306	2.89068e-137	495.584	-13.0574	-3.7068	8.15501e-246	30.348	39.4596	21.5397	21.6145	21.7002	163.881	353.089	280.662	451.083	375.414	450.595	413.203	388.685
32	CCNA_R0097	CCNA_R0097			17.9278	-8.61458	-3.10678	3.83014e-05	212.526	1.74276	0.801374	0.00274602	114.59	-15.2327	-3.9291	2.37552e-33	212.526	-228.691	-7.83726	1.58473e-32	114.59	-131.224	-7.03588	3.13175e-26	212.526	-26.547	-4.73048	1.34429e-50	17.9278	1.22758	0.295815	0.722988	11.3998	-7.14891	-2.83772	0.00131702	0.632251	1.23454	0.173242	0.12316	0	9.86509	15.6654	17.8963	28.2992	21.767	26.1646	1.89494	0.648349
33	CCNA_00028	CCNA_00028	CC_0028	TonB-dependent receptor	351.762	-3.97156	-1.98971	1.13228e-06	4209.35	1.91827	0.939804	0.0483555	2058.27	-14.3409	-3.84207	6.35025e-23	4209.35	-109.257	-6.77158	1.58323e-87	2058.27	-56.9559	-5.83177	2.8854e-65	4209.35	-27.5097	-4.78187	4.18599e-35	3409.6	-12.7957	-3.67759	8.11144e-98	3409.6	-51.4936	-5.68632	6.05115e-289	407.538	605.565	133.858	120.82	127.941	3895.5	10324.3	7574.25	16538	11467.5	13801.5	7999.5	9331.14
34	CCNA_00029	CCNA_00029	CC_0029	lysine exporter protein	83.2803	-1.08159	-0.113159	0.589215	60.7785	1.14959	0.20112	0.439063	83.2803	-1.44872	-0.534784	0.00206861	64.1578	-1.80133	-0.849063	9.31063e-09	64.1578	-1.56693	-0.647943	1.9424e-05	83.2803	-1.66544	-0.735904	1.47497e-05	88.6294	-1.39496	-0.480222	0.000335121	88.6294	-1.52841	-0.612034	1.58356e-07	31.5072	33.927	29.0469	30.2973	31.4523	34.8298	55.4471	51.7959	53.7004	47.6993	62.4308	71.2709	51.6518
35	CCNA_00030	CCNA_00030	CC_0030	ribonuclease T2	42.7475	1.05245	0.0737545	0.689884	30.6137	-1.28055	-0.35676	0.061116	42.7475	-1.75926	-0.814968	2.27813e-08	37.6382	-1.30537	-0.384454	0.00486839	37.6382	-1.67158	-0.741214	1.4994e-08	42.7475	-1.37383	-0.458208	0.00303107	42.7475	-1.03961	-0.0560373	0.747261	37.6382	-1.00062	-0.000891473	0.994994	19.0202	19.9813	18.8256	21.4298	21.5064	33.2192	33.8042	35.7925	27.9583	23.3794	29.8078	29.7927	27.2307
36	vapC	CCNA_00031	CC_0031	toxin protein VapC	64.5152	1.13399	0.181412	0.39084	55.3245	-1.18933	-0.250153	0.343944	64.5152	-2.11849	-1.08304	1.05322e-09	60.4213	-1.57077	-0.651473	5.09197e-05	60.4213	-1.86817	-0.901626	1.21241e-08	64.5152	-1.78124	-0.832884	4.61356e-06	66.213	-1.35761	-0.441067	0.00299141	66.213	-1.21282	-0.278363	0.0360137	16.6493	14.3573	18.8256	16.0723	17.5668	32.4139	34.8348	31.1464	30.5154	27.5447	24.5086	28.5294	30.0402
37	vapB	CCNA_00032	CC_0032	antitoxin protein VapB	155.344	1.18966	0.250548	0.100422	114.018	-1.30285	-0.381673	0.0322644	155.344	-1.80483	-0.851865	1.40623e-09	154.371	-1.16445	-0.219644	0.106409	154.371	-1.5171	-0.601318	1.9564e-06	155.344	-1.38529	-0.470192	0.00160052	157.272	-1.33634	-0.418283	0.0135744	157.272	-1.13648	-0.184572	0.231101	23.1298	23.7306	25.8708	29.8046	28.094	44.4936	35.8654	45.9452	31.1974	31.5756	34.7758	38.1094	52.9485
38	CCNA_03912	CCNA_03912		hypothetical protein	54.9337	1.22482	0.292568	0.105463	30.8736	1.00827	0.0118802	0.977154	54.0718	-1.29449	-0.372382	0.0393471	54.9337	-1.06562	-0.0916945	0.597086	54.9337	-1.05688	-0.0798143	0.642174	54.0718	-1.30519	-0.384262	0.0351477	60.3039	-1.47465	-0.560374	0.000275752	60.3039	-1.22026	-0.287192	0.0382617	22.4976	19.204	26.3327	27.2799	22.7981	22.5488	33.392	25.1236	28.2992	25.2605	28.1518	36.8461	50.0309
39	pnp	CCNA_00033	CC_0034	polyribonucleotide nucleotidyltransferase	1312.71	1.01916	0.0273864	0.958047	959.061	-1.13719	-0.185478	0.770466	1312.71	-1.83186	-0.873311	0.0142609	1109.5	-1.58057	-0.660446	0.0361342	1109.5	-1.79742	-0.845924	0.00588923	1312.71	-1.61086	-0.687832	0.0688588	1796.17	-1.80038	-0.848298	1.65575e-07	1796.17	-1.78969	-0.839708	3.09231e-09	1770.93	1715.19	1967.68	1650.34	1711.34	3692.77	3658.69	2228.09	3336.92	2271.83	2815.02	4425.32	5035.29
40	CCNA_00034	CCNA_00034	CC_0035	SSU ribosomal protein S15P	6167.24	-1.20415	-0.268016	0.247843	4271.19	1.07086	0.0987726	0.7899	6167.24	-1.47661	-0.562284	0.00574739	4271.19	-1.90405	-0.929073	8.00417e-08	4259.07	-1.77806	-0.8303	1.57333e-06	6167.24	-1.58124	-0.661057	0.00129126	11284.3	-2.41725	-1.27337	2.3153e-16	11284.3	-2.94848	-1.55997	2.78758e-30	1021.82	1045.29	870.54	850.849	853.605	1583.65	1545.72	1450.11	1529.18	1587.38	1786.81	3008.22	4172.99
41	CCNA_00035	CCNA_00035	CC_0036	tRNA pseudouridine synthase B	1367.27	1.08055	0.111772	0.654288	834.465	1.01904	0.027216	0.948574	1367.27	-1.36904	-0.453166	0.0237502	1227.59	-1.29111	-0.36861	0.0364948	1227.59	-1.26698	-0.341394	0.0507461	1367.27	-1.39511	-0.480382	0.0194251	2111.84	-2.034	-1.02432	1.29978e-18	2111.84	-1.90681	-0.931159	1.78465e-19	813.759	770.125	892.83	838.286	835.78	1186.83	1055.56	1010.97	1106.57	1066.85	1141.47	2180.66	2508.79
42	CCNA_00036	CCNA_00036	CC_0037	ribosome-binding factor A	121.713	-1.33321	-0.414905	0.00324737	87.2685	-1.18442	-0.244186	0.183575	121.713	-1.7703	-0.823993	8.02324e-10	79.3979	-1.99268	-0.994712	1.85412e-16	87.2685	-2.36018	-1.2389	7.05356e-25	121.713	-1.49465	-0.579806	2.71935e-05	171.151	-1.84885	-0.886629	3.51723e-12	171.151	-2.49744	-1.32045	4.69508e-31	33.562	34.43	27.0835	22.3535	27.0606	68.8543	56.4778	55.5817	49.268	55.6268	47.0301	87.9043	101.142
43	CCNA_00037	CCNA_00037	CC_0038	esterase lipase family protein	35.5429	1.06602	0.0922342	0.71591	13.7181	-1.25965	-0.333025	0.292036	35.5429	1.05562	0.0780965	0.761432	31.4778	1.41751	0.503356	0.00888641	31.4778	1.12532	0.170331	0.400594	35.5429	1.32972	0.411122	0.0719697	35.5429	1.49238	0.577614	0.000144261	31.4778	1.57041	0.651138	1.35489e-06	17.0708	17.7408	19.4608	17.5503	18.6647	13.8917	15.8715	19.2729	15.8544	11.1522	12.7511	19.4758	16.641
44	CCNA_00038	CCNA_00038	CC_0039	hypothetical protein	77.5063	-1.29165	-0.369212	0.0241077	52.3531	1.09718	0.1338	0.621708	77.5063	-1.40424	-0.489791	0.00218736	52.3531	-1.99005	-0.992803	3.47757e-13	49.9241	-1.81378	-0.859003	8.81645e-10	77.5063	-1.54071	-0.623591	6.93766e-05	77.5063	1.4313	0.517322	0.00430562	49.9241	1.09315	0.128485	0.465677	26.6072	28.806	22.0017	20.075	22.346	34.2258	35.4532	46.2894	38.8688	42.7278	46.5333	31.3718	27.5548
45	CCNA_00039	CCNA_00039	CC_0040	hypothetical protein	99.6552	-2.19463	-1.13398	2.9871e-10	68.9432	-1.38008	-0.464747	0.0322929	99.6552	-1.68466	-0.752459	2.84497e-05	53.33	-2.67899	-1.42169	1.83739e-18	68.9432	-3.6972	-1.88643	3.56951e-32	99.6552	-1.2207	-0.287712	0.157931	99.6552	1.35673	0.440129	0.0332134	56.1532	-1.6386	-0.712459	7.29764e-05	26.7126	37.4478	14.0903	14.8407	14.9835	46.1042	51.1186	64.7019	34.9479	40.0405	42.5589	38.7411	35.1189
46	CCNA_00040	CCNA_00040	CC_0041	YcxB-like membrane protein	137.662	1.35982	0.443413	0.000921401	55.4299	1.06776	0.0945808	0.727567	121.845	1.03066	0.0435615	0.800795	137.662	1.31257	0.392394	0.00142789	137.662	1.4015	0.486975	9.21209e-05	121.845	-1.036	-0.0510193	0.774254	211.549	-2.28915	-1.19481	3.32082e-22	211.549	-1.70529	-0.77002	2.35469e-12	43.7834	39.7339	56.4768	55.6682	57.9317	41.8763	38.545	40.7829	49.268	37.2189	44.2149	130.225	144.366
47	CCNA_00041	CCNA_00041	CC_0042	protein translation initiation factor 2 IF-2	474.426	1.08111	0.112511	0.64932	209.168	-1.08212	-0.113863	0.744003	474.426	-1.08838	-0.122187	0.588276	427.036	1.07489	0.104187	0.591549	427.036	-1.00673	-0.0096756	0.962867	474.426	-1.00579	-0.00832399	0.976528	601.169	-1.66708	-0.737327	4.55031e-10	601.169	-1.56188	-0.64328	6.84032e-10	882.622	901.901	942.724	981.46	969.921	1047.71	948.785	918.216	890.915	926.979	873.534	2096.33	2326.06
48	CCNA_R0098	CCNA_R0098			302.002	-1.49305	-0.578259	0.167605	125.492	1.31302	0.392891	0.494777	302.002	1.39308	0.47828	0.240604	171.55	-1.40724	-0.49287	0.15776	171.55	-1.07176	-0.099979	0.789579	302.002	1.06097	0.0853893	0.862899	302.002	-1.0666	-0.0930165	0.824853	246.711	-1.61199	-0.688844	0.0229109	42.0447	32.2353	9.06632	30.1125	35.4565	23.3541	18.9633	37.5133	23.5259	46.0869	35.2726	70.8498	57.1628
49	CCNA_00042	CCNA_00042	CC_0043	RNA-binding protein, YlxR family	112.736	-1.21773	-0.28419	0.170327	46.8933	-1.13406	-0.181494	0.559669	112.736	-1.03001	-0.0426544	0.854876	77.2403	-1.106	-0.14535	0.434254	77.2403	-1.25427	-0.326844	0.0575209	112.736	1.10102	0.13884	0.543214	112.736	-1.22138	-0.288508	0.0598444	105.095	-1.5057	-0.590438	4.09423e-06	49.2629	41.883	34.1864	41.8127	36.2316	54.1573	44.9349	41.8153	43.3012	49.446	30.967	90.1151	78.7744
50	nusA	CCNA_00043	CC_0044	N utilization substance protein A NusA	643.618	1.3136	0.393529	0.0971683	316.46	-1.22368	-0.291221	0.322642	589.217	-1.34295	-0.425403	0.0576272	643.618	1.19694	0.259347	0.198121	643.618	-1.02234	-0.0318744	0.884396	589.217	-1.09747	-0.134182	0.616304	621.224	-1.3878	-0.472799	0.0824955	643.618	-1.07002	-0.097643	0.703459	622.978	581.972	809.385	788.961	775.846	1014.49	808.415	604.86	719.926	622.913	640.868	1154.13	1322.09
51	CCNA_00044	CCNA_00044	CC_0045	ribosome maturation protein RimP	539.821	-1.17965	-0.238354	0.12277	214.684	-1.0461	-0.0650268	0.807098	539.821	1.05197	0.0730904	0.662304	381.576	-1.07195	-0.100237	0.467664	381.576	-1.12137	-0.165264	0.203618	539.821	1.10047	0.138117	0.402244	558.365	-1.3604	-0.444031	0.0003344	558.365	-1.62521	-0.700624	3.69357e-11	191.309	194.692	153.146	165.896	171.987	196.094	166.548	187.395	160.59	185.557	179.178	374.357	424.344
52	CCNA_00045	CCNA_00045	CC_0047	inorganic pyrophosphatase	1378.01	-1.22805	-0.296373	0.214965	1042.84	-1.34458	-0.427157	0.0878332	1378.01	-1.89057	-0.918818	8.1672e-06	932.914	-1.72672	-0.788033	1.48972e-05	1042.84	-2.32171	-1.21519	8.83191e-12	1378.01	-1.40606	-0.491661	0.0266365	1719.74	-1.64471	-0.717833	0.00612244	1719.74	-2.04557	-1.03251	3.26306e-06	486.938	426.877	384.135	368.432	363.543	949.868	996.606	645.47	731.518	595.637	600.296	982.317	1165.19
53	CCNA_00046	CCNA_00046	CC_0048	hypothetical protein	225.059	-1.35272	-0.435863	0.0080145	187.266	-1.33343	-0.415142	0.0211053	225.059	-2.06713	-1.04763	5.04859e-12	152.478	-2.09703	-1.06835	3.9815e-15	187.266	-2.79624	-1.48349	2.03606e-28	225.059	-1.55023	-0.632484	6.72738e-05	295.773	-1.73129	-0.791847	2.02142e-10	295.773	-2.37387	-1.24724	8.37319e-30	54.637	53.4968	37.9977	38.7953	43.142	119.992	124.911	91.0301	93.2511	72.4223	86.277	125.172	144.582
54	CCNA_00047	CCNA_00047	CC_0049	tRNA m7-G46 methyltransferase	168.896	-1.03421	-0.0485262	0.779087	66.0952	-1.08093	-0.112275	0.626124	168.896	1.03655	0.0517961	0.750467	136.254	1.08338	0.115545	0.373176	136.254	1.00227	0.00326996	0.982936	168.896	1.12044	0.164071	0.279204	168.896	-1.0274	-0.039004	0.805106	136.254	-1.07631	-0.106099	0.389413	67.1239	75.6271	65.4854	72.0484	69.8152	77.3101	64.7227	65.0461	62.5652	68.6601	59.45	106.433	113.137
55	metK	CCNA_00048	CC_0050	S-adenosylmethionine synthetase	1218.77	1.31255	0.392377	0.0813561	634.334	-1.29403	-0.371868	0.143014	1118.82	-1.41147	-0.497201	0.0181719	1218.77	1.20334	0.267045	0.16235	1218.77	-1.07536	-0.104824	0.59517	1118.82	-1.09076	-0.125333	0.624671	1118.82	-1.30045	-0.37901	0.0311059	1218.77	-1.00372	-0.00535217	0.977186	832.463	867.471	1203.97	1076.29	1066.6	1271.39	1359.38	969.152	994.053	839.642	948.054	1511.95	1976.6
56	hipB	CCNA_00049	CC_0051	HTH transcriptional regulator	37.928	-1.22228	-0.289575	0.15077	34.8063	-1.36819	-0.452271	0.0467088	37.928	-2.26466	-1.1793	1.80643e-11	27.5143	-2.02315	-1.0166	7.43266e-10	34.8063	-2.76805	-1.46887	5.82012e-20	37.928	-1.65522	-0.727025	8.58968e-05	37.928	-1.29828	-0.376605	0.0214394	37.2584	-1.60756	-0.684868	1.9541e-06	11.1171	9.37337	8.83533	8.68276	7.42715	20.3342	23.498	25.1236	18.582	14.7801	17.7191	18.7389	19.1263
57	CCNA_00050	CCNA_00050	CC_0052	apolipoprotein N-acyltransferase	80.1998	-1.37328	-0.457627	0.000446192	48.5817	-1.04815	-0.0678504	0.783052	80.1998	-1.4508	-0.53685	2.79767e-05	48.5817	-1.90083	-0.926626	8.6419e-17	48.5094	-1.99236	-0.994476	5.10615e-19	80.1998	-1.38415	-0.468999	0.000336066	80.1998	-1.0866	-0.119821	0.399908	66.3425	-1.51138	-0.595869	7.89605e-08	78.3991	80.1995	60.0571	57.9466	55.1546	116.77	126.56	102.904	120.357	101.714	108.136	125.382	125.131
58	corC	CCNA_00051	CC_0053	magnesium and cobalt efflux protein CorC	169.211	-1.18835	-0.248961	0.116153	88.3483	-1.12055	-0.164213	0.455222	169.211	-1.29723	-0.375431	0.0108717	118.167	-1.37571	-0.46018	0.000317177	118.167	-1.54156	-0.624393	6.75683e-07	169.211	-1.15767	-0.211218	0.193961	169.211	-1.0199	-0.0284326	0.858455	131.416	-1.22757	-0.295805	0.00892706	95.3118	99.4035	88.1223	77.1595	80.4715	139.722	135.835	103.936	124.278	94.7268	119.728	143.91	148.58
59	CCNA_00052	CCNA_00052	CC_0054	metal-dependent hydrolase/metalloproteinase	281.242	-1.82893	-0.870998	4.4622e-12	172.523	1.06315	0.0883462	0.707273	281.242	-1.31922	-0.399688	0.00228503	172.523	-2.56513	-1.35903	2.96747e-34	150.521	-2.41276	-1.27069	1.82415e-29	281.242	-1.40253	-0.488034	0.000181878	281.242	-1.05954	-0.0834404	0.571654	226.794	-1.96309	-0.973125	1.37783e-18	83.299	75.9472	40.4808	41.8127	48.3733	112.744	98.733	103.42	104.332	114.478	115.588	124.645	125.023
60	phoH	CCNA_00053	CC_0055	phosphate starvation-inducible protein PhoH	101.334	-1.70017	-0.765676	2.93659e-09	53.9499	-1.05626	-0.0789602	0.753012	101.334	-1.28971	-0.367047	0.0066366	53.9499	-2.07594	-1.05376	8.28209e-20	53.0795	-2.19272	-1.13272	2.09185e-22	101.334	-1.22102	-0.288086	0.0414854	101.334	1.13669	0.184845	0.188335	67.6431	-1.51501	-0.599328	1.98808e-07	61.7498	57.1547	33.2624	37.2558	34.294	74.0889	78.1207	77.4358	64.0995	78.4687	73.8571	71.0604	79.4227
61	CCNA_00054	CCNA_00054	CC_0056	tRNA 2-methylthioadenosine synthase	183.652	-1.23046	-0.299197	0.0242439	91.0584	-1.04078	-0.0576675	0.812249	183.652	-1.1798	-0.238543	0.0709661	124.254	-1.39481	-0.480072	1.32187e-05	124.254	-1.4517	-0.53774	9.25594e-07	183.652	-1.13357	-0.180876	0.202241	183.652	-1.16535	-0.220766	0.0936091	162.453	-1.45253	-0.538573	5.83542e-07	154.216	152.9	122.424	126.362	125.616	193.678	153.974	194.966	165.704	186.632	169.076	238.236	275.008
62	CCNA_00055	CCNA_00055	CC_0057	ferric uptake regulation protein	1848.43	1.55606	0.637902	6.7213e-06	703.991	-1.02108	-0.0300921	0.919067	1427.26	-1.15105	-0.202957	0.184307	1848.43	1.38035	0.465038	0.00018607	1848.43	1.35186	0.434945	0.000455746	1427.26	-1.12729	-0.172865	0.289146	1477.35	-1.36552	-0.449447	0.100307	1848.43	1.12482	0.169693	0.496021	394.156	329.074	556.741	574.848	555.809	429.232	404.208	414.712	396.189	428.353	397.106	613.33	753.273
63	CCNA_00056	CCNA_00056	CC_0058	ribosomal-protein-S18-alanine acetyltransferase	58.2926	-1.62618	-0.701486	0.000409976	23.9229	1.14398	0.194066	0.604618	58.2926	1.21078	0.275936	0.22666	29.9506	-1.53647	-0.619616	0.000993696	29.9506	-1.34308	-0.42555	0.0327027	58.2926	1.05839	0.0818699	0.752379	58.2926	1.08471	0.117315	0.493582	41.0727	-1.52168	-0.605666	1.3383e-05	14.7525	18.0152	9.47055	11.146	9.68758	13.0863	13.398	14.1105	13.6382	19.0797	13.2479	21.7918	22.9083
64	CCNA_00057	CCNA_00057	CC_0059	tRNA threonylcarbamoyl adenosine modification protein, YeaZ family	63.3666	-1.24552	-0.316745	0.0350783	28.4433	1.10112	0.138975	0.617786	63.3666	1.07337	0.102142	0.567692	42.3915	-1.27773	-0.353578	0.0105379	42.3915	-1.16038	-0.214603	0.145336	63.3666	-1.02586	-0.0368335	0.851288	63.3666	1.44528	0.531345	0.0112128	42.3915	1.14615	0.196801	0.315625	23.4986	26.5198	20.327	18.2892	21.7648	22.7501	27.2083	20.4775	21.9916	27.2759	27.4894	28.6347	25.5017
65	CCNA_00058	CCNA_00058	CC_0060	hypothetical protein	148.361	-1.12389	-0.168496	0.258847	82.4742	-1.00965	-0.0138534	0.962966	148.361	-1.28405	-0.360697	0.00778997	109.635	-1.42933	-0.515339	9.88325e-06	109.635	-1.44312	-0.529192	6.4504e-06	148.361	-1.27177	-0.346843	0.0120452	148.361	-1.22619	-0.294187	0.00135026	138.311	-1.39599	-0.48129	1.50214e-09	59.5369	57.0633	53.012	51.7886	50.6338	79.3234	75.0289	70.5526	76.2034	73.6316	72.5323	103.485	100.818
66	CCNA_00059	CCNA_00059	CC_0061	malonic semialdehyde reductase	351.954	-1.10556	-0.144777	0.323276	284.663	1.00432	0.00622244	0.980773	351.954	-1.8418	-0.881117	3.6616e-13	284.663	-2.04502	-1.03212	3.38297e-22	264.139	-2.03622	-1.02589	7.64507e-22	351.954	-1.84976	-0.88734	2.56914e-13	351.954	-1.1765	-0.234499	0.074789	314.667	-1.31794	-0.398283	0.000277856	133.141	123.82	125.138	100.314	123.097	252.265	231.064	226.629	246.681	209.339	257.506	208.549	209.201
67	CCNA_00060	CCNA_00060	CC_0062	mitochondrial-type Fe-S cluster assembly protein NFU	466.393	-1.0866	-0.11982	0.420944	376.623	-1.01378	-0.0197416	0.941112	466.393	-1.87138	-0.904103	4.95713e-14	376.623	-2.00581	-1.00418	1.98625e-21	356.326	-2.03344	-1.02392	3.46694e-22	466.393	-1.84595	-0.884361	2.07487e-13	466.393	-1.27071	-0.345634	0.00630706	449.612	-1.3994	-0.484808	6.72407e-06	173.869	157.976	160.075	143.358	154.291	320.918	290.222	319.208	308.564	294.123	316.294	274.135	306.669
68	CCNA_00061	CCNA_00061	CC_0063	cytochrome p450	67.9133	-1.33596	-0.417872	0.00197371	28.219	-1.05703	-0.0800113	0.762293	67.9133	-1.00522	-0.0075141	0.966305	42.2176	-1.27048	-0.345375	0.00520773	42.2176	-1.34293	-0.425386	0.000538844	67.9133	1.05154	0.0724972	0.67176	78.6701	-1.51781	-0.601995	2.09119e-06	78.6701	-2.05612	-1.03993	6.87336e-21	56.5864	50.4333	40.1343	38.8569	40.9462	52.9494	53.7982	54.2051	51.8251	49.8491	50.8389	131.172	115.946
69	trpS	CCNA_00062	CC_0064	tryptophanyl-tRNA synthetase	290.019	-1.09739	-0.134076	0.434939	153.754	-1.13838	-0.186987	0.360594	290.019	-1.31376	-0.393701	0.00702288	219.694	-1.26645	-0.34079	0.00804236	219.694	-1.44171	-0.527777	2.42997e-05	290.019	-1.15406	-0.206714	0.202315	290.019	-1.15912	-0.213026	0.104944	255.888	-1.28863	-0.365835	0.000781223	185.355	187.285	173.761	162.571	173.02	271.592	253.119	210.97	217.7	216.192	211.139	315.719	311.64
70	CCNA_03913	CCNA_03913		hypothetical protein	0	#N/A	#N/A	#N/A	0	#N/A	#N/A	#N/A	0	#N/A	#N/A	#N/A	0	#N/A	#N/A	#N/A	0	#N/A	#N/A	#N/A	0	#N/A	#N/A	#N/A	0	#N/A	#N/A	#N/A	0	#N/A	#N/A	#N/A	0	0	0	0	0	0	0	0	0	0	0	0	0
71	mviN	CCNA_00063	CC_0065	MviN-family integral membrane protein	112.087	-1.88438	-0.91409	1.31042e-13	58.501	-1.09505	-0.130991	0.515607	112.087	-1.28998	-0.36735	0.00453863	57.8181	-2.21983	-1.15045	1.39929e-25	58.501	-2.43082	-1.28144	2.45345e-31	112.087	-1.17802	-0.23636	0.0895529	112.087	1.02367	0.0337458	0.830228	83.7428	-1.86348	-0.897999	1.8106e-16	106.271	111.2	54.3402	61.0872	57.8026	149.386	148.821	123.897	131.779	120.928	132.314	181.178	146.527
72	CCNA_00064	CCNA_00064	CC_0066	methyl-accepting chemotaxis protein	7.08452	1.24904	0.320822	0.39084	4.37595	1.18733	0.247717	0.676799	6.79116	-1.2417	-0.312317	0.39862	7.08452	-1.18035	-0.239212	0.451899	7.08452	1.00591	0.00850517	0.98249	6.79116	-1.4743	-0.560034	0.115643	6.79116	1.00552	0.00793485	0.977545	7.08452	1.24019	0.310563	0.118748	8.11388	7.04146	8.25786	9.60646	10.5272	7.0465	10.9245	10.1527	6.47814	14.2426	12.4199	10.8433	11.9945
73	CCNA_03914	CCNA_03914		hypothetical protein	0	#N/A	#N/A	#N/A	0	#N/A	#N/A	#N/A	0	#N/A	#N/A	#N/A	0	#N/A	#N/A	#N/A	0	#N/A	#N/A	#N/A	0	#N/A	#N/A	#N/A	0	#N/A	#N/A	#N/A	0	#N/A	#N/A	#N/A	0	0	0	0	0	0	0	0	0	0	0	0	0
74	CCNA_00065	CCNA_00065	CC_0067	S-adenosylmethionine-dependent methyltransferase	207.549	1.25241	0.324705	0.014454	56.2035	1.05627	0.0789796	0.760255	198.249	1.62931	0.704257	7.69355e-08	207.549	1.93185	0.949983	4.61161e-17	207.549	2.04056	1.02896	3.79076e-19	198.249	1.54251	0.625278	1.86935e-06	198.249	1.20307	0.266717	0.0439201	207.549	1.48788	0.573258	1.62283e-07	102.267	88.2926	101.577	128.64	127.747	49.1241	58.1268	67.6273	63.0766	60.5983	61.6028	116.96	111.408
75	CCNA_00066	CCNA_00066	CC_0068	Rieske (2Fe-2S) domain protein	71.7607	-2.26652	-1.18048	1.69718e-10	29.2022	-1.10567	-0.144916	0.703147	71.7607	-1.00066	-0.00095305	0.997987	28.5322	-2.05126	-1.03651	9.71614e-09	29.2022	-2.26801	-1.18143	7.67843e-11	71.7607	1.10494	0.143963	0.537336	71.7607	1.47299	0.558752	0.0297626	37.3371	-1.55811	-0.639798	0.00544272	15.859	17.0092	7.56489	7.08168	7.10423	16.1063	21.4368	12.5618	14.3201	14.2426	16.2287	19.7916	13.2912
76	CCNA_00067	CCNA_00067	CC_0069	YciI-like protein	173.199	1.16024	0.214428	0.284566	90.3357	1.15168	0.203742	0.480065	173.199	-1.0363	-0.0514471	0.817838	166.747	-1.02866	-0.0407612	0.831493	166.747	1.1196	0.162981	0.347894	173.199	-1.19349	-0.255189	0.205632	173.199	-1.01838	-0.0262729	0.903366	166.747	1.1251	0.170058	0.280667	31.2437	29.4004	37.8244	35.1005	32.5503	33.8232	38.7512	22.1983	41.2555	31.3069	36.2662	35.7934	50.7873
77	gpsA	CCNA_00068	CC_0070	NAD(P)H-dependent glycerol-3-phosphate dehydrogenase	34.6228	-2.14688	-1.10224	5.91001e-06	18.5144	-1.23466	-0.304119	0.408627	34.6228	-1.31167	-0.391409	0.131111	16.105	-2.28078	-1.18953	5.13857e-08	18.5144	-2.816	-1.49365	4.2081e-12	34.6228	-1.06237	-0.0872897	0.781431	34.6228	1.09	0.12433	0.54118	24.223	-1.99585	-0.997003	4.74689e-10	18.2299	25.1938	10.9142	8.74434	10.7209	28.9913	26.1777	30.286	27.6173	20.1546	21.8591	29.3716	31.661
78	CCNA_00069	CCNA_00069	CC_0071	O-sialoglycoprotein endopeptidase	36.7108	-1.73112	-0.791704	2.09117e-07	21.9525	-1.08971	-0.123946	0.658313	36.7108	-1.46349	-0.549412	0.000426404	21.6394	-2.3249	-1.21717	1.63267e-18	21.9525	-2.53347	-1.34112	7.3242e-22	36.7108	-1.34301	-0.425466	0.00829803	36.7108	-1.187	-0.247317	0.20974	33.3463	-2.08154	-1.05765	4.44147e-11	23.1825	27.1142	13.6284	14.4713	15.6293	33.0179	35.4532	41.6432	29.8335	33.8598	37.7565	48.0052	42.4668
79	CCNA_00070	CCNA_00070	CC_0072	porphobilinogen deaminase	78.497	-1.43974	-0.525809	8.54926e-05	24.7918	1.08566	0.11857	0.659934	78.497	1.50733	0.591995	3.5791e-05	45.3427	-1.03698	-0.0523836	0.727662	45.3427	1.04695	0.0661866	0.651609	78.497	1.3884	0.473425	0.000957118	78.497	1.54037	0.623276	2.29903e-06	45.3427	1.05607	0.0787086	0.559891	44.8898	49.5188	33.4934	34.7926	30.0961	35.6351	31.3307	27.5327	38.1869	31.5756	32.7886	46.4261	45.6005
80	CCNA_00071	CCNA_00071	CC_0073	uroporphyrinogen-III synthase	14.903	-1.53488	-0.618131	0.035425	5.37722	1.09029	0.124711	0.858598	14.903	1.31687	0.397109	0.23564	8.09391	-1.2708	-0.345733	0.243055	8.09391	-1.16556	-0.221022	0.479674	14.903	1.20781	0.272398	0.434769	14.903	1.93479	0.95218	0.00452747	8.09391	1.24572	0.316975	0.330604	6.95476	5.76119	3.58033	4.68007	4.13337	5.83852	3.71022	4.81823	7.67148	4.56838	3.64318	5.57955	5.07873
81	CCNA_00072	CCNA_00072	CC_0074	hypothetical protein	51.8333	-1.01841	-0.0263188	0.914783	26.5727	1.12001	0.16351	0.58793	51.8333	-1.04492	-0.0633939	0.769133	42.2353	-1.19187	-0.253222	0.117599	42.2353	-1.06416	-0.0897127	0.605107	51.8333	-1.17032	-0.226903	0.247704	51.8333	1.35993	0.443533	0.00593058	42.2353	1.31835	0.398736	0.00496509	25.5008	32.1895	31.1258	28.2036	25.7044	34.4272	32.1552	24.4353	35.9707	31.71	33.9478	35.6881	29.716
82	CCNA_00073	CCNA_00073	CC_0075	HemY domain membrane protein	74.9618	1.02981	0.0423815	0.810244	23.8752	1.17513	0.232819	0.229087	74.9618	1.61569	0.69215	2.97108e-07	64.252	1.41589	0.501712	2.32976e-05	64.252	1.66386	0.734532	1.12812e-09	74.9618	1.3749	0.459331	0.000785915	74.9618	1.19918	0.262049	0.0517703	64.252	1.21903	0.285732	0.0132784	64.6476	78.2334	74.3207	70.2626	76.4027	37.4471	46.9961	48.0102	49.0975	52.6708	54.1508	93.168	86.4465
83	CCNA_R0001	CCNA_R0001			86.195	1.06185	0.0865827	0.825657	80.0902	1.02608	0.037137	0.955335	86.195	-2.0842	-1.05949	0.000274228	80.0902	-2.01398	-1.01005	7.07042e-05	77.03	-1.9628	-0.97291	0.000184412	86.195	-2.13855	-1.09663	0.000147718	203.665	-3.11039	-1.6371	1.39171e-10	203.665	-2.96742	-1.56921	3.54289e-12	4.47844	3.6579	2.88736	5.04955	5.03754	7.24782	7.21431	10.6689	7.84196	10.2117	7.78315	18.9494	16.3168
84	CCNA_00074	CCNA_00074	CC_0076	multifunctional fatty acid oxidation complex subunit alpha FadJ	400.671	1.0903	0.124722	0.614662	162.599	1.07576	0.105354	0.769097	400.671	1.15768	0.211239	0.328279	362.326	1.17333	0.230606	0.209243	362.326	1.26222	0.33596	0.0562291	400.671	1.07615	0.105884	0.669453	400.671	1.58877	0.66791	0.0106725	362.326	1.70975	0.773789	0.000526534	535.727	559.476	654.796	554.465	581.836	499.697	482.947	436.91	547.062	445.552	534.884	467.63	494.906
85	CCNA_00075	CCNA_00075	CC_0077	3-ketoacyl-CoA thiolase	371.001	1.1667	0.222436	0.315574	218.913	1.00069	0.000994419	0.998029	371.001	-1.35301	-0.436173	0.0255622	357.714	-1.16049	-0.214731	0.228771	357.714	-1.15969	-0.213737	0.222331	371.001	-1.35394	-0.437168	0.0299534	371.001	1.54388	0.626559	0.0683482	357.714	1.77741	0.829775	0.00406707	262.647	292.678	391.757	274.461	305.611	403.06	411.628	312.669	426.023	294.526	407.704	243.395	246.156
86	CCNA_00076	CCNA_00076	CC_0078	hypothetical protein	73.9255	-1.11895	-0.162146	0.401972	33.9362	1.0072	0.0103544	0.980618	73.9255	-1.03552	-0.0503502	0.817204	54.8147	-1.16704	-0.222851	0.183901	54.8147	-1.15869	-0.212496	0.21232	73.9255	-1.04298	-0.0607046	0.785719	73.9255	1.98633	0.990104	8.3309e-11	54.8147	1.75267	0.809552	9.10817e-09	16.4385	18.7925	17.2087	16.0108	14.0147	16.9116	17.5205	20.1333	16.3658	17.4674	21.5279	15.2648	11.13
87	CCNA_00077	CCNA_00077	CC_0079	acyl-CoA dehydrogenase, long-chain specific	146.954	1.10546	0.144648	0.325062	71.4119	1.12549	0.17055	0.364155	146.954	1.01401	0.0200787	0.903706	134.83	-1.00405	-0.00582406	0.964579	134.83	1.12095	0.164726	0.167467	146.954	-1.10993	-0.150472	0.307312	146.954	1.41475	0.500544	7.1873e-05	134.83	1.54409	0.626755	9.78018e-09	106.587	107.954	126.871	116.571	112.182	120.596	95.2289	101.699	123.085	110.582	124.199	101.169	110.219
88	CCNA_00078	CCNA_00078	CC_0080	acyl-CoA dehydrogenase	224.121	1.22218	0.289463	0.090353	128.402	-1.02468	-0.0351723	0.913551	221.419	-1.35987	-0.443473	0.00503431	224.121	-1.08586	-0.118838	0.434191	224.121	-1.11266	-0.15401	0.289198	221.419	-1.32712	-0.4083	0.0123169	221.419	1.26501	0.33915	0.349378	224.121	1.52563	0.609402	0.0379399	240.044	253.035	342.845	254.633	306.45	355.546	326.911	323.51	344.023	294.661	343.452	262.871	280.087
89	CCNA_00079	CCNA_00079	CC_0081	MerR-family transcriptional regulator	102.281	2.06357	1.04514	7.67127e-13	56.2238	-1.32212	-0.402857	0.0340729	59.623	-2.30765	-1.20642	1.64197e-15	102.281	1.18228	0.241575	0.092618	102.281	-1.11828	-0.161283	0.262052	59.623	-1.74541	-0.803567	3.04194e-07	160.565	-3.5366	-1.82236	7.68095e-45	160.565	-1.73557	-0.795406	2.00719e-12	17.6503	17.878	37.5935	37.81	34.5524	33.2192	41.6369	47.494	29.8335	34.666	27.9862	90.1151	94.767
90	CCNA_00080	CCNA_00080	CC_0082	LexA-related transcriptional repressor	263.251	1.25832	0.331498	0.114284	395.578	-1.94967	-0.963231	5.76141e-08	395.578	-3.88938	-1.95954	8.98834e-28	263.251	-1.58536	-0.664813	5.84442e-05	395.578	-3.09093	-1.62804	1.45635e-24	250.969	-1.99489	-0.996311	1.02896e-07	250.969	1.0526	0.0739635	0.617676	263.251	1.30632	0.385513	0.000493272	91.6763	108.274	117.227	131.042	129.232	311.656	491.398	363.948	213.438	171.852	213.457	134.436	136.802
91	CCNA_00081	CCNA_00081	CC_0083	hypothetical protein	1985.12	1.55549	0.637368	0.000405362	2751.63	-1.7334	-0.7936	2.54543e-06	2751.63	-4.41911	-2.14376	8.60844e-38	1985.12	-1.63897	-0.712788	3.2351e-06	2751.63	-2.84098	-1.50639	3.97343e-24	1711.84	-2.5494	-1.35016	2.54366e-15	1536.15	-1.09364	-0.129137	0.736567	1985.12	1.40493	0.490493	0.0909976	206.904	193.64	328.871	319.107	286.494	740.687	1083.59	830.972	523.536	454.689	553.763	308.56	320.609
92	lysS	CCNA_00082	CC_0084	class 1 lysyl-tRNA synthetase	321.794	-1.20723	-0.271705	0.0397533	178.537	-1.18685	-0.247132	0.0995127	321.794	-1.37618	-0.46067	0.000169781	221.709	-1.39982	-0.485244	6.16737e-06	221.709	-1.66137	-0.732375	3.41029e-12	321.794	-1.15953	-0.213538	0.115643	321.794	-1.23777	-0.307738	0.0148949	302.394	-1.51362	-0.598004	1.47896e-08	334.355	328.434	276.552	269.165	277.775	488.221	490.161	390.965	409.146	359.693	384.521	549.218	599.723
93	CCNA_00083	CCNA_00083	CC_0085	phosphoglucomutase/phosphomannomutase	70.2047	-1.30073	-0.379325	0.00453033	27.4911	1.02119	0.0302568	0.918249	70.2047	1.14411	0.194223	0.177654	44.9916	-1.16099	-0.215359	0.0824258	44.9916	-1.1369	-0.185102	0.139242	70.2047	1.12036	0.163966	0.279456	70.2047	1.0293	0.0416599	0.792315	51.9913	-1.28009	-0.356242	0.00184955	70.1271	72.8837	53.1275	56.3456	55.6067	65.2304	56.4778	65.3902	62.2242	60.867	68.8891	105.275	96.2798
94	purH	CCNA_00084	CC_0086	phosphoribosylaminoimidazolecarboxamide formyltransferase/IMP cyclohydrolase	108.019	-2.58756	-1.37159	2.80495e-29	86.5871	-1.20338	-0.267088	0.0811813	108.019	-1.96682	-0.975861	9.30595e-16	77.2033	-4.22915	-2.08037	4.52506e-81	86.5871	-5.08926	-2.34746	6.29865e-103	108.019	-1.63441	-0.708773	1.19252e-08	164.838	-2.0199	-1.01428	0.00586702	164.838	-5.29868	-2.40563	5.60651e-15	107.008	106.216	43.9457	40.1501	39.3962	179.182	231.27	218.369	174.569	178.839	169.076	191.81	146.527
95	CCNA_00085	CCNA_00085	CC_0087	dienelactone hydrolase-related protein	161.159	-1.43666	-0.522722	5.46136e-05	64.762	-1.07229	-0.1007	0.674325	161.159	1.01449	0.020748	0.903184	93.7131	-1.32067	-0.401274	0.00070083	93.7131	-1.41615	-0.501974	1.9424e-05	161.159	1.08783	0.121448	0.434784	161.159	1.11886	0.162026	0.359258	109.602	-1.29976	-0.378244	0.00804074	78.0303	73.8439	46.8908	56.0377	55.7359	65.6331	78.9452	79.5007	70.2367	70.1381	68.8891	95.6946	75.9649
96	gdhZ	CCNA_00086	CC_0088	NAD-specific glutamate dehydrogenase GdhZ	667.222	-1.33084	-0.412337	0.0875921	178.261	1.01467	0.0210063	0.964888	667.222	1.65924	0.730525	0.000901442	417.275	1.22874	0.297182	0.144615	417.275	1.24676	0.318188	0.109869	667.222	1.63526	0.709519	0.00160336	667.222	1.33025	0.411692	0.000767878	417.275	-1.01331	-0.0190787	0.878138	2015.04	1980.98	1486.93	1538.76	1478.2	1300.38	1122.13	1189.93	1301.76	1146.13	1218.81	2057.38	2210.33
97	CCNA_R0002	CCNA_R0002			55.2487	-1.248	-0.319621	0.293975	192.109	-1.17611	-0.234027	0.490924	192.109	-8.58076	-3.10111	3.65803e-42	176.327	-9.10526	-3.1867	8.76542e-52	192.109	-10.7088	-3.42073	1.96971e-59	176.327	-7.29586	-2.86708	3.00765e-36	55.2487	1.10598	0.145324	0.727351	38.4091	-1.14045	-0.189606	0.590663	4.32038	4.52665	2.36764	4.24901	4.06878	35.6351	44.9349	33.7276	38.8688	27.1416	31.2982	7.8956	4.10621
98	CCNA_00087	CCNA_00087	CC_0089	PerM-family permease	146.932	1.24858	0.320291	0.0813423	65.4473	-1.00136	-0.00195726	0.99579	141.452	-1.06126	-0.085777	0.673788	146.932	1.17811	0.236471	0.133806	146.932	1.17651	0.234514	0.132551	141.452	-1.05982	-0.0838197	0.697816	141.452	-1.1433	-0.193208	0.152299	146.932	1.07956	0.110439	0.356466	103.162	91.8133	122.309	124.638	118.124	113.751	114.192	82.9423	118.141	87.6055	104.659	153.911	168.679
99	CCNA_00088	CCNA_00088	CC_0090	HerA helicase-related ATPase	192.429	1.67226	0.741795	1.20505e-09	51.1698	1.22565	0.293548	0.0645097	138.364	1.45077	0.536816	2.86972e-05	192.429	1.9794	0.985062	9.85882e-20	192.429	2.42605	1.27861	2.69045e-31	138.364	1.18367	0.243268	0.0799042	138.364	1.05398	0.0758513	0.60353	192.429	1.73997	0.799062	5.43697e-14	134.037	131.364	223.424	220.702	221.458	94.8257	85.5411	93.6113	120.357	106.148	110.62	189.81	178.404
100	CCNA_00089	CCNA_00089	CC_0091	MHYT/PAS-family GGDEF/EAL protein	145.035	1.12679	0.172218	0.273885	33.1263	-1.02376	-0.0338799	0.909602	145.035	1.86919	0.902415	2.49255e-11	136.225	2.15623	1.10851	7.32984e-21	136.225	2.10619	1.07463	1.63942e-19	145.035	1.91361	0.936295	3.89205e-12	145.035	1.04406	0.0622066	0.878571	136.225	1.1616	0.216114	0.482416	226.82	210.787	231.682	263.623	244.192	117.576	115.841	117.53	106.037	120.928	115.091	309.086	311.099
101	CCNA_00090	CCNA_00090	CC_0092	UDP-glucose 4-epimerase	62.132	1.39041	0.475513	0.000446192	23.231	1.2839	0.360529	0.0630369	53.9529	1.29799	0.376274	0.0145864	62.132	1.40567	0.491258	0.000100704	62.132	1.80473	0.851787	9.02295e-11	53.9529	1.01097	0.0157448	0.936926	53.9529	-1.13126	-0.177929	0.224658	62.132	1.21329	0.278925	0.0202365	34.1415	31.778	48.7964	44.2759	44.0462	26.1727	25.3532	24.6074	33.7545	34.1285	29.4766	54.8481	52.5163
102	CCNA_00091	CCNA_00091	CC_0093	transporter, drug/metabolite exporter family	22.5753	-1.58709	-0.666381	0.023585	8.05153	1.10062	0.138318	0.817314	22.5753	1.33547	0.41735	0.186235	11.9013	-1.30799	-0.387349	0.161286	11.9013	-1.18841	-0.249031	0.386663	22.5753	1.21338	0.279032	0.40805	22.5753	-1.16735	-0.223237	0.424914	20.1766	-1.88066	-0.911241	4.46592e-05	11.6966	13.3513	6.98742	9.05224	7.68548	7.65048	9.27555	11.0131	10.5696	12.7646	7.28635	23.5815	19.4505
103	CCNA_00092	CCNA_00092	CC_0094	short chain dehydrogenase	56.2974	-1.19857	-0.261319	0.0801744	20.9208	1.29524	0.373223	0.0694138	56.2974	1.52238	0.606326	8.73562e-05	39.2723	-1.01975	-0.0282155	0.860079	39.2723	1.27016	0.345007	0.0173284	56.2974	1.17536	0.233104	0.152419	56.2974	1.48651	0.57193	3.64999e-05	39.2723	1.22415	0.291785	0.023189	27.7663	34.4757	24.0806	26.1714	27.9002	19.3275	21.6429	20.4775	24.2078	29.2914	25.6678	31.8982	29.9321
104	CCNA_00093	CCNA_00093		hypothetical protein	575.509	1.81581	0.860616	3.20956e-11	53.0533	1.07339	0.102172	0.778275	379.731	3.36722	1.75156	1.36872e-28	575.509	5.6962	2.51	4.06536e-76	575.509	6.11424	2.61217	1.68691e-73	379.731	3.137	1.64939	5.22527e-28	379.731	1.29044	0.367861	0.00642068	575.509	2.314	1.21039	1.02254e-27	50.2639	48.7415	81.3659	100.929	87.382	18.7235	12.9858	12.5618	17.7296	14.1082	15.7319	59.796	57.3789
105	hfsJ	CCNA_00094	CC_0095	WecG/TagA-family glycosyltransferase HfsJ	423.165	1.67841	0.747099	7.2839e-10	40.6432	1.14779	0.198859	0.326422	302.785	3.74768	1.906	2.0296e-50	423.165	5.48023	2.45424	1.48326e-107	423.165	6.29016	2.6531	1.53511e-117	302.785	3.26512	1.70714	7.68932e-43	302.785	1.1928	0.254351	0.0507156	423.165	1.97658	0.983009	8.67134e-21	175.766	170.458	282.326	300.263	288.948	47.3122	42.4614	48.3544	54.7232	50.1179	54.6476	216.655	215.684
106	CCNA_00095	CCNA_00095	CC_0096	quinone oxidoreductase	62.4677	-1.35096	-0.433987	0.00172196	17.6815	1.13196	0.178822	0.492072	62.4677	1.74888	0.806434	6.41368e-08	38.4802	1.14363	0.193626	0.17295	38.4802	1.29455	0.372448	0.00847414	62.4677	1.54501	0.627612	1.79358e-05	62.4677	1.60629	0.683729	7.42527e-05	38.4802	1.17393	0.231352	0.155655	38.1458	39.3224	28.5271	30.2973	27.1898	23.5554	22.4674	20.6495	26.9354	24.8574	23.515	29.5822	39.3332
107	CCNA_00096	CCNA_00096	CC_0097	L-asparaginase	19.1983	-1.62745	-0.702614	0.00207095	7.90506	-1.57618	-0.656432	0.0410445	19.1983	-1.00915	-0.0131362	0.966118	9.81754	-1.04197	-0.0593184	0.830954	9.81754	-1.64234	-0.71575	0.00113275	19.1983	1.56189	0.643296	0.0119005	19.1983	1.83554	0.876202	6.12935e-05	9.81754	1.11561	0.157835	0.485487	9.3257	11.6138	6.81418	6.58904	5.94172	10.8717	8.45105	12.2176	8.35339	6.31512	5.63036	10.9486	5.9432
108	CCNA_00097	CCNA_00097	CC_0098	hypothetical protein	15.2164	-1.07233	-0.100756	0.78035	8.95227	-1.36301	-0.4468	0.323868	15.2164	-1.44985	-0.535904	0.0763711	11.8851	-1.14065	-0.18986	0.532379	11.8851	-1.55473	-0.63666	0.017484	15.2164	-1.06371	-0.0891046	0.815059	15.2164	1.85376	0.890457	0.00593415	11.8851	1.70639	0.77095	0.00833397	4.37307	4.29803	3.52258	4.24901	4.3917	6.24118	8.65718	4.30199	4.94384	4.83711	3.97437	2.84241	3.24174
109	CCNA_00098	CCNA_00098	CC_0099	hypothetical protein	35.3465	-1.43958	-0.525652	0.04605	10.2725	-1.04169	-0.058923	0.935579	35.3465	1.43302	0.519058	0.0878519	20.2281	1.03694	0.052329	0.868447	20.2281	-1.00458	-0.00659407	0.984279	35.3465	1.49276	0.577981	0.0544382	35.3465	1.11934	0.162643	0.602362	23.8835	-1.30299	-0.381821	0.139034	7.06013	5.71547	4.56203	4.55691	4.06878	5.6372	3.29797	4.30199	4.43241	4.16529	4.13997	8.00087	8.75271
110	fzlC	CCNA_00099	CC_0100	FtsZ-binding protein FzlC	34.611	-1.67637	-0.745338	3.21715e-08	17.0075	1.1045	0.143387	0.55417	34.611	-1.0134	-0.0192059	0.9174	17.2142	-1.87635	-0.907931	2.92568e-13	17.2142	-1.69883	-0.764543	2.83734e-09	34.611	-1.1193	-0.162593	0.311452	34.611	1.34239	0.4248	0.0269595	19.7501	-1.26356	-0.337499	0.0487802	36.5125	37.8593	21.5975	21.7993	23.2502	31.8099	37.9267	42.6757	40.5736	39.5031	45.2085	49.1632	32.6336
111	CCNA_00100	CCNA_00100	CC_0101	Ribulose-5-phosphate 3-epimerase	214.705	-1.01355	-0.0194194	0.916901	124.504	1.03007	0.0427381	0.871799	214.705	-1.28863	-0.365842	0.00526286	176.099	-1.34537	-0.427999	0.000156875	176.099	-1.3061	-0.385261	0.000735563	214.705	-1.32738	-0.40858	0.00191238	214.705	1.49126	0.576527	5.11559e-06	176.099	1.4527	0.538739	1.35489e-06	87.6721	88.2469	88.9885	87.505	83.8299	125.83	122.643	92.2346	130.074	99.4295	121.384	96.4315	76.0729
112	rsmB	CCNA_00101	CC_0102	16S rRNA m5C methyltransferase RsmB	24.7221	-3.10944	-1.63666	1.08592e-15	9.2167	-1.10362	-0.142243	0.732341	24.7221	1.08749	0.120998	0.631777	9.05166	-2.59083	-1.37342	2.7528e-12	9.2167	-2.85929	-1.51566	1.56212e-14	24.7221	1.20017	0.263241	0.274452	24.7221	-1.112	-0.153153	0.50663	21.0856	-3.49517	-1.80536	1.29289e-22	16.702	22.8619	5.71698	6.52746	6.91047	19.5289	19.3756	16.0034	15.1725	15.5863	18.8783	39.8991	30.3643
113	CCNA_00102	CCNA_00102	CC_0103	hypothetical protein	14.0426	-1.06704	-0.0936187	0.879879	12.0641	-1.18265	-0.242022	0.780831	14.0426	-2.09941	-1.06998	0.0192595	10.9309	-1.89419	-0.921578	0.0253655	12.0641	-2.24016	-1.1636	0.00397446	14.0426	-1.77517	-0.82796	0.0876983	14.0426	1.16925	0.225578	0.627826	10.9202	1.08185	0.113507	0.783024	1.63331	2.28619	2.13665	2.09371	1.29168	5.03321	2.47348	4.81823	3.23907	3.89656	3.31198	2.73714	2.80951
114	CCNA_00103	CCNA_00103	CC_0104	gamma-glutamyltranspeptidase	80.206	1.41961	0.505496	7.89648e-05	20.7983	1.25897	0.33224	0.061116	67.9316	1.80189	0.849509	3.5916e-10	80.206	2.03181	1.02276	6.50079e-19	80.206	2.55798	1.355	9.10913e-30	67.9316	1.43124	0.517268	0.000142476	67.9316	1.44138	0.52745	4.08765e-05	80.206	2.01999	1.01435	2.39392e-20	71.1809	72.0149	103.137	97.2346	104.626	34.2258	37.7206	46.2894	50.8022	48.1024	51.5013	81.7984	65.1591
115	CCNA_00104	CCNA_00104	CC_0105	orotidine 5'-phosphate decarboxylase	72.0027	-1.20088	-0.264089	0.0763029	30.46	-1.00337	-0.00485212	0.989673	72.0027	1.03571	0.0506217	0.779642	50.0796	-1.15558	-0.208615	0.131387	50.0796	-1.15947	-0.213467	0.125816	72.0027	1.0392	0.0554738	0.763996	72.0027	1.12523	0.170226	0.317709	50.0796	-1.08257	-0.114467	0.450837	29.0308	33.6984	24.4271	25.1246	28.9982	32.2125	30.9185	28.049	33.584	25.2605	32.4574	42.5309	39.6573
116	CCNA_00105	CCNA_00105	CC_0106	MarC family integral membrane protein	111.522	1.27954	0.355629	0.00924482	34.0079	1.07094	0.0988797	0.728229	104.233	1.43277	0.518803	0.000327049	111.522	1.71185	0.775553	2.42952e-10	111.522	1.83329	0.874433	3.96066e-12	104.233	1.33786	0.419924	0.00380908	104.233	1.42827	0.514264	0.000115363	111.522	1.80469	0.851753	1.05243e-13	47.2607	43.209	48.9697	63.8583	60.838	27.9847	34.6287	32.0068	33.584	35.6065	31.9606	47.3736	42.4668
117	CCNA_00106	CCNA_00106	CC_0107	2-polyprenyl-6-methoxyphenol hydroxylase	77.2256	-1.50126	-0.586171	6.89359e-06	27.2141	1.03044	0.0432603	0.883571	77.2256	1.28195	0.358346	0.0106481	42.7917	-1.20672	-0.271085	0.0315014	42.7917	-1.17107	-0.227825	0.0764601	77.2256	1.24409	0.315085	0.0279367	77.2256	1.61343	0.690131	8.08385e-08	42.7917	1.06071	0.0850279	0.515949	57.3767	63.9675	41.0005	42.1822	38.1045	43.4869	45.7594	52.3122	55.9166	43.3996	47.8581	58.3221	54.8935
118	CCNA_00107	CCNA_00107	CC_0108	Trm112p-like protein	337.999	-1.01249	-0.0179112	0.951959	143.504	1.08359	0.115823	0.762303	337.999	1.11737	0.160107	0.490512	280.033	1.01845	0.0263728	0.901548	280.033	1.10358	0.142195	0.467149	337.999	1.03117	0.044284	0.868656	337.999	1.15307	0.205478	0.280961	280.033	1.12451	0.169298	0.303957	45.9962	37.1277	30.2596	42.8596	50.0525	37.4471	34.0103	39.9225	35.6298	46.3557	38.5845	50.9529	49.9229
119	CCNA_00108	CCNA_00108	CC_0109	lon endopeptidase-related protein	98.5237	1.16665	0.222372	0.128691	81.6946	1.14885	0.200191	0.286237	98.5237	-1.64972	-0.72222	5.09498e-08	95.2326	-1.62455	-0.70004	1.16498e-09	95.2326	-1.41407	-0.499849	2.54768e-05	98.5237	-1.89528	-0.922411	9.39792e-13	98.5237	-1.30743	-0.386733	0.00380547	97.7995	-1.13377	-0.181131	0.134807	43.2565	39.6882	52.8965	44.707	47.34	72.0756	67.8145	65.3902	87.7958	68.3914	80.3155	76.0083	80.2872
120	CCNA_00109	CCNA_00109	CC_0110	thioredoxin	174.077	1.15854	0.212314	0.129917	136.287	-1.05295	-0.0744396	0.746765	174.077	-1.88396	-0.913769	8.20792e-14	167.245	-1.54437	-0.627015	9.41156e-09	167.245	-1.62614	-0.701455	1.12717e-10	174.077	-1.78922	-0.839329	9.15279e-12	174.077	-1.08313	-0.115201	0.416224	167.245	1.05554	0.0779872	0.525187	94.1527	100.318	123.521	97.173	117.284	175.961	198.291	175.693	176.955	157.341	188.286	152.122	148.148
121	CCNA_00110	CCNA_00110	CC_0111	RNA-binding protein ProXp-ala	72.7571	-1.35784	-0.441316	0.00280269	48.9084	1.06872	0.0958902	0.736912	72.7571	-1.44034	-0.526412	0.000380397	48.9084	-2.09017	-1.06362	1.208e-16	44.8171	-1.95576	-0.967727	2.67044e-13	72.7571	-1.53933	-0.622302	1.7583e-05	77.8869	-1.41268	-0.498435	0.000327881	77.8869	-1.93946	-0.955659	5.66914e-15	21.918	23.8678	15.6495	18.1045	16.9856	34.0245	34.4226	30.9743	32.0497	38.1594	35.107	39.2674	52.3001
122	CCNA_00111	CCNA_00111	CC_0112	hypothetical protein	205.071	-1.01724	-0.0246598	0.891851	78.5427	1.19448	0.256389	0.133472	205.071	1.36583	0.44978	0.000692092	167.438	1.12407	0.168731	0.167909	167.438	1.34268	0.42512	0.000285691	205.071	1.14345	0.193391	0.184182	205.071	1.4546	0.540626	1.88248e-05	167.438	1.41308	0.498842	7.29883e-06	98.5784	91.6304	97.7661	93.1087	89.4487	74.6928	71.937	62.637	90.1825	69.4663	90.7482	92.1153	95.8476
123	CCNA_00112	CCNA_00112	CC_0113	glyoxalase family protein	31.3214	-2.26458	-1.17924	6.05595e-05	6.57604	-1.17786	-0.23617	0.742516	31.3214	1.94257	0.957966	0.00425589	11.63	1.01038	0.014894	0.967609	11.63	-1.16576	-0.221276	0.518825	31.3214	2.28808	1.19414	0.000342555	31.3214	1.60399	0.681666	0.0294203	14.9115	-1.43046	-0.516477	0.0790353	6.74401	8.41317	2.54088	4.49533	3.03544	2.61727	4.53471	4.47407	3.23907	3.35911	3.31198	7.4745	6.05126
124	CCNA_00113	CCNA_00113	CC_0114	hypothetical protein	15.287	-1.4542	-0.540225	0.0497746	5.1678	-1.042	-0.0593497	0.935579	15.287	1.22768	0.295933	0.365053	8.84872	-1.13677	-0.184942	0.543095	8.84872	-1.18451	-0.244292	0.415172	15.287	1.27924	0.355283	0.275594	15.287	-1.08666	-0.119897	0.721635	12.6834	-1.601	-0.678975	0.00943438	5.47951	5.3954	2.94511	3.94111	4.3917	3.42258	4.94696	4.81823	3.58002	4.83711	4.13997	9.47472	8.10436
125	CCNA_00114	CCNA_00114	CC_0115	MarR/EmrR-family transcriptional regulator	10.8948	-1.02947	-0.0419076	0.945225	7.23474	-1.17127	-0.228074	0.794124	10.8948	-1.63385	-0.708272	0.120297	8.84464	-1.43605	-0.522106	0.208078	8.84464	-1.682	-0.75018	0.0608775	10.8948	-1.39494	-0.480199	0.332201	16.1738	-1.93188	-0.950008	0.00292013	16.1738	-2.01499	-1.01077	0.000348986	1.89675	2.24046	2.02115	1.97056	2.06668	4.42923	3.71022	2.23703	2.89811	2.68728	3.14638	6.73758	4.86262
126	CCNA_00115	CCNA_00115	CC_0116	TolB protein	82.4317	1.07518	0.104581	0.487661	29.731	1.16221	0.216876	0.198869	82.4317	1.41158	0.497316	8.73562e-05	73.5562	1.30588	0.385021	0.000561424	73.5562	1.51771	0.601897	5.05971e-08	82.4317	1.21456	0.28044	0.0373964	82.4317	-1.0048	-0.00690131	0.967825	73.5562	1.05616	0.0788235	0.513848	163.489	177.225	197.207	172.978	179.349	131.467	118.109	113.056	133.143	137.052	150.861	248.659	252.208
127	CCNA_R0099	CCNA_R0099			0	#N/A	#N/A	#N/A	0	#N/A	#N/A	#N/A	0	#N/A	#N/A	#N/A	0	#N/A	#N/A	#N/A	0	#N/A	#N/A	#N/A	0	#N/A	#N/A	#N/A	0	#N/A	#N/A	#N/A	0	#N/A	#N/A	#N/A	0	0	0	0	0	0	0	0	0	0	0	0	0
128	CCNA_00116	CCNA_00116	CC_0117	phosphoglucosamine mutase	226.85	1.17926	0.237886	0.0785206	97.2227	1.053	0.0745076	0.746741	226.85	1.07642	0.10624	0.455165	222.202	1.20549	0.269619	0.0166792	222.202	1.26938	0.344127	0.00193437	226.85	1.02224	0.0317326	0.847641	226.85	1.18262	0.241983	0.0633614	222.202	1.37675	0.461262	1.89115e-05	184.196	195.103	235.551	223.165	212.223	178.377	163.456	186.018	182.07	177.092	198.222	233.289	232.433
129	CCNA_00117	CCNA_00117	CC_0118	glucosamine-fructose-6-phosphate aminotransferase, isomerizing	103.805	1.18657	0.246799	0.0697062	28.2573	-1.22111	-0.288194	0.0844057	103.805	1.4908	0.576088	8.09477e-06	102.479	2.16008	1.11108	3.64588e-23	102.479	1.76894	0.822887	2.80591e-13	103.805	1.82043	0.864282	1.18118e-11	103.805	1.04819	0.0679049	0.645747	102.479	1.22789	0.296176	0.00794116	113.7	120.939	140.788	143.05	133.947	87.5779	72.9676	75.8871	62.3947	70.0038	60.1124	160.017	169.111
130	CCNA_00118	CCNA_00118	CC_0119	porphyrin biosynthesis protein	40.6328	1.04819	0.0679065	0.684365	19.0732	-1.15945	-0.213441	0.25807	40.6328	-1.15495	-0.207831	0.148065	35.3906	1.05228	0.0735166	0.590186	35.3906	-1.10185	-0.139924	0.27033	40.6328	1.0039	0.00561007	0.976814	49.7897	-1.61624	-0.692642	3.17237e-08	49.7897	-1.56346	-0.644741	5.27014e-09	59.5896	53.634	58.5557	63.3657	55.7359	60.5999	65.5472	69.176	57.6213	56.433	54.8132	118.223	146.203
131	CCNA_00119	CCNA_00119	CC_0120	hypothetical protein	60.0687	1.13385	0.181227	0.455785	11.9861	-1.0808	-0.112103	0.833773	60.0687	2.04289	1.03061	1.10654e-05	57.0681	2.50349	1.32394	1.36617e-10	57.0681	2.31633	1.21184	9.39556e-09	60.0687	2.20796	1.14272	7.7435e-07	60.0687	1.17254	0.229641	0.220729	57.0681	1.31261	0.392441	0.0114553	18.2299	16.2319	15.4185	20.6292	22.6044	7.0465	7.83268	10.1527	8.01244	6.71821	8.77674	20.9496	19.3424
132	CCNA_00120	CCNA_00120	CC_0121	putative acetyltransferase	13.6313	-1.12978	-0.176039	0.584205	7.69556	1.19968	0.262645	0.62559	13.6313	-1.0717	-0.0998988	0.781413	10.2038	-1.45254	-0.538583	0.0399544	10.2038	-1.21078	-0.275938	0.344588	13.6313	-1.28569	-0.362544	0.248611	13.6313	-1.09183	-0.126755	0.698428	11.4085	-1.24968	-0.321559	0.222598	3.7935	4.98389	3.29159	4.43375	4.06878	5.6372	3.50409	4.99031	4.94384	6.04639	5.96156	6.84285	7.13184
133	CCNA_00121	CCNA_00121	CC_0122	hypothetical protein	74.3439	1.22196	0.289201	0.0568478	46.2482	-1.0643	-0.0899061	0.757274	72.9298	-1.53688	-0.620001	2.87844e-05	74.3439	-1.18172	-0.240894	0.0789245	74.3439	-1.25771	-0.3308	0.0144574	72.9298	-1.44402	-0.530095	0.000413131	72.9298	-1.05369	-0.0754469	0.747109	74.3439	1.14648	0.197208	0.278901	19.9686	21.5816	25.1201	24.6935	26.544	33.0179	37.9267	25.984	31.1974	28.6196	30.6358	38.6358	28.2032
134	CCNA_00122	CCNA_00122	CC_0123	hypothetical protein	142.092	1.76286	0.817915	7.70474e-10	47.7351	-1.0249	-0.0354852	0.916505	96.8196	-1.15506	-0.207963	0.198866	142.092	1.56421	0.645437	4.22272e-07	142.092	1.52621	0.609952	3.01094e-06	96.8196	-1.12699	-0.172478	0.310385	96.8196	-1.15152	-0.203543	0.173615	142.092	1.51151	0.595987	4.34618e-07	24.7105	24.6908	42.733	46.6775	41.2045	23.5554	31.743	30.1139	22.844	28.8883	31.4638	40.5307	44.1958
135	CCNA_00123	CCNA_00123	CC_0124	3-hydroxyacyl CoA dehydrogenase	189.601	-1.16319	-0.218086	0.121138	85.9984	-1.12897	-0.175003	0.35377	189.601	-1.1148	-0.15679	0.267845	135.38	-1.1486	-0.199874	0.0975245	135.38	-1.29673	-0.374877	0.00113299	189.601	1.0127	0.0182123	0.918299	189.601	1.41793	0.50379	7.2335e-05	135.38	1.20321	0.266883	0.0206565	91.2022	93.0936	83.156	72.3563	82.1507	99.4562	102.031	106.345	89.1596	89.6209	94.3914	102.432	92.2817
136	CCNA_00124	CCNA_00124	CC_0125	hypothetical protein	1320.22	1.87727	0.908639	2.022e-08	373.603	-1.07068	-0.0985213	0.742083	847.123	-1.07418	-0.103242	0.590518	1320.22	1.87114	0.903918	1.46338e-10	1320.22	1.74763	0.805397	1.13873e-08	847.123	-1.00328	-0.00472108	0.983922	847.123	-1.01477	-0.0211505	0.893484	1320.22	1.82588	0.868589	7.56221e-17	301.952	316.363	618.242	537.346	585.582	269.78	337.424	388.384	310.098	318.578	301.721	407.623	495.339
137	CCNA_00125	CCNA_00125	CC_0126	amino acid efflux permease	69.8822	-1.30119	-0.379835	0.0087751	39.8618	-1.20617	-0.270439	0.164683	69.8822	-1.40557	-0.491158	0.000620348	44.5578	-1.5163	-0.600554	3.26304e-06	44.5578	-1.82892	-0.870992	6.88108e-12	69.8822	-1.16531	-0.220719	0.167828	69.8822	1.28138	0.3577	0.0124221	44.5578	-1.02871	-0.0408311	0.778561	28.4513	29.5833	23.7341	21.7377	21.3773	43.8896	43.6981	35.6205	35.2888	31.8443	34.7758	35.6881	30.2563
138	CCNA_00126	CCNA_00126	CC_0127	glutathione S-transferase	133.209	-1.49467	-0.579822	2.51737e-05	33.4948	1.31981	0.400333	0.0753333	133.209	2.29345	1.19752	4.33235e-14	73.7101	1.16261	0.217366	0.143236	73.7101	1.53443	0.617699	4.77623e-05	133.209	1.73771	0.797188	1.02969e-07	133.209	1.15705	0.210457	0.222146	87.766	-1.30881	-0.388259	0.00724667	32.2975	35.1616	25.8708	20.7524	20.9898	15.9049	12.7796	15.3151	18.582	20.1546	19.3751	42.7415	44.8441
139	CCNA_00127	CCNA_00127	CC_0128	KTSC domain protein	91.4799	1.22222	0.289509	0.0871402	28.2267	1.04148	0.058642	0.907123	90.4928	1.44809	0.534152	0.00888735	91.4799	1.69939	0.765019	7.81814e-06	91.4799	1.76989	0.823661	5.99014e-06	90.4928	1.39041	0.47551	0.0167662	90.4928	2.53367	1.34123	8.63517e-13	91.4799	3.05339	1.61041	2.55946e-21	12.4869	10.105	13.6861	14.2865	13.1751	6.84517	7.62656	8.60398	8.35339	8.19622	7.61755	8.10615	5.9432
140	CCNA_00128	CCNA_00128	CC_0129	argininosuccinate synthase	423.72	1.08039	0.111548	0.533769	236.765	-1.26413	-0.338145	0.0484006	423.72	-1.38787	-0.472873	0.00125388	380.22	-1.0162	-0.0231799	0.88132	380.22	-1.28461	-0.361325	0.00501364	423.72	-1.09789	-0.134728	0.435245	511.746	-1.593	-0.671748	1.97271e-08	511.746	-1.4938	-0.578983	3.96504e-08	325.03	320.432	366.753	325.757	353.468	525.065	439.042	380.296	347.433	377.967	337.159	650.492	789.689
141	CCNA_00129	CCNA_00129	CC_0130	hypothetical protein	105.604	-1.80584	-0.852673	1.22334e-06	48.0424	-1.13336	-0.180606	0.561537	105.604	-1.1237	-0.16826	0.40729	48.7754	-1.79046	-0.840327	3.05406e-07	48.7754	-2.02923	-1.02093	4.3067e-10	105.604	1.00859	0.0123461	0.961946	105.604	-1.3074	-0.386704	0.0659753	105.568	-2.39193	-1.25817	9.16455e-13	24.5524	23.0448	11.8959	15.3334	12.2709	30.6019	24.9409	24.7795	24.2078	24.5887	21.6935	52.532	43.3313
142	CCNA_00130	CCNA_00130	CC_0131	Kup system potassium uptake protein	291.854	-1.04921	-0.0692968	0.658587	172.284	-1.37334	-0.457684	0.000230252	291.854	-1.46225	-0.548189	5.94783e-06	231.516	-1.11713	-0.159802	0.164813	231.516	-1.5342	-0.617486	4.68396e-09	291.854	-1.06474	-0.0905055	0.54585	297.266	-1.33908	-0.421238	0.00062446	297.266	-1.42324	-0.50918	1.52683e-06	369.498	354.496	340.131	333.701	361.218	578.215	542.516	468.228	397.212	401.749	356.866	694.918	702.054
143	CCNA_00131	CCNA_00131	CC_0132	Rrf2 family protein	62.5358	-1.29057	-0.368008	0.134602	36.8998	-1.07131	-0.0993775	0.825226	62.5358	-1.45037	-0.53642	0.0205946	40.4424	-1.74721	-0.805051	5.87775e-05	40.4424	-1.8718	-0.904429	6.22969e-06	62.5358	-1.35383	-0.437043	0.0722806	62.5358	-1.08866	-0.122559	0.593412	52.2529	-1.42218	-0.508104	0.00441007	16.702	16.1405	11.7227	13.3012	13.1751	20.1328	24.9409	25.984	22.3325	24.3199	19.5407	33.5826	19.5585
144	hetN	CCNA_00132	CC_0133	ketoacyl reductase hetN	112.774	1.15375	0.206335	0.246364	55.697	1.14152	0.190954	0.432782	112.774	1.00942	0.0135322	0.947761	107.898	1.02024	0.0289132	0.863493	107.898	1.16463	0.219867	0.136954	112.774	-1.13086	-0.177422	0.332454	112.774	1.26364	0.337586	0.0120105	107.898	1.43957	0.525637	3.90743e-06	55.5327	56.606	71.0869	59.9788	62.9693	56.7746	63.2798	46.9777	75.01	51.0584	64.7492	70.2182	62.8898
145	CCNA_00133	CCNA_00133	CC_0134	radical SAM family enzyme	215.265	1.22933	0.297874	0.0891644	130.61	-1.14472	-0.194999	0.401407	210.951	-1.53481	-0.618058	0.000103159	215.265	-1.09065	-0.125185	0.4224	215.265	-1.24849	-0.320183	0.0251947	210.951	-1.34077	-0.423059	0.0115987	210.951	-1.00311	-0.0044867	0.977645	215.265	1.20979	0.274752	0.0131879	162.488	155.735	208.814	176.919	200.985	263.338	258.272	211.658	232.19	192.41	215.941	227.288	243.887
146	CCNA_00134	CCNA_00134	CC_0135	surface protein	315.877	1.26684	0.341232	0.0102561	163.105	-1.07305	-0.101714	0.650901	300.006	-1.33574	-0.417643	0.00138268	315.877	1.01769	0.0253037	0.853678	315.877	-1.05439	-0.0764108	0.538489	300.006	-1.24481	-0.315928	0.0205771	300.006	1.55114	0.633325	5.83605e-07	315.877	1.94027	0.956255	2.94559e-18	80.8227	78.9649	104.176	96.7419	102.688	110.529	120.582	89.6534	114.22	84.9182	99.8561	82.6406	73.8037
147	CCNA_00135	CCNA_00135	CC_0136	trypsin-like peptidase	107.739	-1.44737	-0.53343	0.00046446	33.1344	-1.09335	-0.128749	0.648876	107.739	1.33116	0.412686	0.0099866	62.1643	1.00556	0.00800457	0.96134	62.1643	-1.0873	-0.120745	0.427989	107.739	1.45542	0.541435	0.000659375	107.739	1.23387	0.303194	0.025279	66.7185	-1.18836	-0.248973	0.0390654	51.4757	60.0353	34.8216	40.5195	40.3649	36.8431	38.545	49.731	36.6526	35.3378	43.2213	73.587	59.8642
148	CCNA_00136	CCNA_00136	CC_0137	AmpG protein	111.623	1.16292	0.217753	0.116484	35.9797	1.16109	0.21548	0.233533	111.623	1.57968	0.659636	2.98203e-07	108.007	1.58217	0.661909	3.35237e-09	108.007	1.83705	0.877389	8.52096e-15	111.623	1.36052	0.444156	0.00075029	111.623	1.28198	0.358369	0.00531564	108.007	1.47178	0.557559	3.07572e-07	116.071	116.733	135.186	136.461	134.464	81.3367	72.9676	67.4552	86.9434	79.9467	90.5826	137.804	133.56
149	shkA	CCNA_00137	CC_0138	hybrid two-component histidine kinase/receiver protein ShkA	80.2559	1.18651	0.246728	0.0747749	20.1866	1.04655	0.0656361	0.817598	80.2559	1.82187	0.865424	1.15167e-10	79.3147	2.06553	1.04652	2.90576e-19	79.3147	2.16168	1.11215	1.21936e-20	80.2559	1.74084	0.799787	1.66649e-09	80.2559	2.13081	1.0914	2.57199e-18	79.3147	2.49616	1.31971	1.4418e-32	77.7668	76.1758	87.8913	98.8356	87.1882	43.0843	41.0185	42.5036	40.2327	43.9371	48.3549	57.1641	50.139
150	CCNA_00138	CCNA_00138	CC_0139	TonB-dependent receptor	261.332	-3.25048	-1.70065	8.04161e-17	410.843	1.03838	0.0543291	0.897832	368.133	-3.47178	-1.79567	4.84534e-19	410.843	-11.718	-3.55066	3.09847e-90	368.133	-11.2849	-3.49633	1.54208e-87	410.843	-3.60501	-1.85	4.23624e-20	457.347	-2.30229	-1.20307	3.74155e-25	457.347	-7.58302	-2.92277	6.34724e-178	303.375	407.627	107.872	106.533	113.732	1019.93	1489.45	1193.89	1425.02	1200.28	1220.13	1160.65	1218.25
151	chlI	CCNA_00139	CC_0140	magnesium chelatase subunit ChlI-like ATPase	29.3695	-1.13669	-0.184835	0.240144	17.3751	-1.0171	-0.0244578	0.939041	29.3695	-1.38038	-0.465064	0.00125388	21.4944	-1.54268	-0.625441	6.30376e-07	21.4944	-1.56906	-0.649899	3.21998e-07	29.3695	-1.35717	-0.440606	0.00242073	45.1008	-2.02397	-1.01719	1.86604e-15	45.1008	-2.33065	-1.22073	1.28749e-26	29.505	29.126	25.8708	24.3856	27.1252	36.4404	38.7512	45.429	40.7441	41.7873	36.4318	80.0087	85.6901
152	CCNA_00140	CCNA_00140	CC_0141	glutathione synthetase	180.821	1.41507	0.500873	7.90744e-05	86.1896	-1.03964	-0.0560836	0.823947	153.976	-1.32922	-0.410576	0.00154081	180.821	1.10679	0.14638	0.225352	180.821	1.06459	0.0902966	0.460823	153.976	-1.27854	-0.354492	0.00796	167.301	-1.43155	-0.517578	3.43465e-05	180.821	-1.02519	-0.035891	0.777411	91.8344	90.533	137.612	118.356	130.976	125.629	128.003	110.819	116.095	112.732	121.218	172.124	179.593
153	CCNA_00141	CCNA_00141	CC_0142	tetratricopeptide repeat family protein	48.0609	-1.52836	-0.61198	1.93803e-05	26.3426	1.1583	0.212009	0.359933	48.0609	-1.084	-0.116367	0.502262	26.3426	-1.919	-0.940355	8.70981e-13	26.2557	-1.65674	-0.728347	1.3933e-07	48.0609	-1.2556	-0.328375	0.0346216	48.0609	1.09224	0.127296	0.422021	33.5823	-1.41751	-0.50336	9.47431e-05	23.3933	25.2852	15.303	16.3802	16.2106	25.1661	27.2083	26.8444	26.424	33.3223	31.4638	34.7406	29.0676
154	CCNA_00142	CCNA_00142	CC_0143	endonuclease	41.9753	-3.57433	-1.83767	5.8407e-12	11.1964	1.06178	0.0864908	0.897832	41.9753	1.74048	0.799485	0.00663831	11.1964	-2.18053	-1.12468	4.2626e-05	9.76109	-2.05365	-1.03819	0.000272945	41.9753	1.6392	0.712995	0.0147544	41.9753	1.02548	0.0363004	0.909269	31.4033	-3.53504	-1.82173	3.61706e-14	8.11388	11.5681	2.88736	2.34003	3.03544	5.43587	7.00819	4.64615	3.58002	6.98694	7.28635	16.3176	14.0476
155	CCNA_00143	CCNA_00143	CC_0144	ribosomal RNA small subunit methyltransferase I	98.9247	-1.40958	-0.495266	0.000193556	58.9641	-1.04403	-0.0621568	0.812674	98.9247	-1.41847	-0.504335	0.00014549	58.9641	-1.91513	-0.937444	4.91309e-16	58.3723	-1.99945	-0.9996	7.87068e-18	98.9247	-1.35865	-0.442178	0.00108797	98.9247	1.19536	0.257449	0.0610429	63.2704	-1.19473	-0.256679	0.0332991	50.2112	56.9718	39.0371	36.9479	38.1691	74.4915	86.5718	67.9714	73.3053	66.779	79.1563	72.2184	63.3221
156	CCNA_00144	CCNA_00144	CC_0145	oxygen-independent coproporphyrinogen-III oxidase	31.0234	-1.45129	-0.537338	0.000234264	18.0654	-1.19506	-0.257085	0.227325	31.0234	-1.42713	-0.513118	0.000589243	17.9061	-1.73312	-0.793371	4.17417e-09	18.0654	-2.07118	-1.05046	3.95523e-15	31.0234	-1.19419	-0.256033	0.118948	31.0234	1.12176	0.165764	0.291121	21.072	-1.30979	-0.38933	0.00325136	20.232	24.2336	14.6678	14.9023	16.6626	31.2059	32.1552	32.1789	24.8897	27.5447	27.3238	27.5819	28.5273
157	CCNA_00145	CCNA_00145	CC_0146	xanthosine triphosphate pyrophosphatase	69.073	1.25161	0.323784	0.0584502	47.4914	-1.20358	-0.267331	0.233627	66.5441	-1.76501	-0.819678	2.97089e-07	69.073	-1.17167	-0.228564	0.133709	69.073	-1.41019	-0.495894	0.000561091	66.5441	-1.46647	-0.552348	0.000926006	66.5441	1.1152	0.157301	0.311432	69.073	1.37818	0.462764	0.000175231	24.3416	25.4681	34.0131	29.312	30.1607	47.3122	49.0573	36.3088	40.2327	32.7849	37.0942	34.9512	30.2563
158	CCNA_00146	CCNA_00146	CC_0147	glutathione S-transferase	213.436	1.13391	0.18131	0.209539	118.004	1.04612	0.0650432	0.796167	213.436	-1.20864	-0.273389	0.043673	200.667	-1.11506	-0.157122	0.197904	200.667	-1.0659	-0.0920787	0.460823	213.436	-1.26438	-0.338432	0.012385	213.436	-1.03455	-0.0490074	0.750843	200.667	1.08193	0.113605	0.348321	77.8722	79.5136	98.2858	81.9012	87.4466	96.839	107.802	81.3936	107.742	89.6209	101.678	110.012	113.893
159	CCNA_00147	CCNA_00147	CC_0148	hypothetical protein	102.729	-1.03221	-0.0457304	0.896023	168.91	-1.42415	-0.510096	0.074041	168.91	-4.00219	-2.00079	2.69713e-18	126.429	-2.90074	-1.53642	2.07518e-13	168.91	-4.13108	-2.04652	2.01073e-23	126.429	-2.81024	-1.49069	2.5111e-10	102.729	-1.01125	-0.0161347	0.947859	83.2642	-1.06154	-0.0861573	0.660065	7.37626	7.54442	6.2367	6.89694	8.58965	19.7302	34.4226	35.2763	18.4116	22.8419	21.5279	10.6327	11.6703
160	CCNA_00148	CCNA_00148	CC_0149	hypothetical protein	161.724	1.14819	0.199357	0.250598	182.634	-1.42001	-0.5059	0.00139379	182.634	-2.76084	-1.46511	2.24423e-24	154.964	-1.69331	-0.759849	6.28071e-09	182.634	-2.40452	-1.26575	3.89034e-23	161.724	-1.94424	-0.959206	8.71353e-11	161.724	1.19282	0.254372	0.064372	154.964	1.35125	0.434291	0.000156661	51.3177	55.8744	56.0726	60.0403	68.6527	118.582	162.219	162.959	100.752	104.938	106.977	59.5854	64.2946
161	CCNA_00149	CCNA_00149	CC_0150	Cro/CI-family transcriptional regulator	111.479	-1.03252	-0.0461747	0.892042	68.5712	-1.1978	-0.26039	0.500529	111.479	-1.50748	-0.592136	0.0178598	89.3682	-1.29947	-0.37792	0.0963595	89.3682	-1.55651	-0.638311	0.00337202	111.479	-1.25854	-0.331746	0.23064	115.112	-1.36706	-0.451074	0.0162147	115.112	-1.43064	-0.51666	0.00145479	15.9643	15.5918	17.0354	14.8407	13.8855	17.1129	28.6511	25.4678	18.582	22.5732	18.0503	24.0026	31.661
162	CCNA_00150	CCNA_00150	CC_0151	PDZ domain family protein	105.293	-1.00883	-0.0126821	0.948081	54.8275	-1.15578	-0.208863	0.253918	105.293	-1.27413	-0.349516	0.00956629	86.9755	-1.11214	-0.153336	0.222637	86.9755	-1.28538	-0.362198	0.00210835	105.293	-1.1024	-0.140654	0.362067	105.293	1.24289	0.313699	0.0191088	86.9755	1.21635	0.282556	0.0154443	67.7035	60.1725	59.7684	60.5946	69.7506	69.0557	84.0983	90.6859	76.7148	73.2285	61.2716	72.1131	73.2634
163	CCNA_00151	CCNA_00151	CC_0152	ribonuclease PH	231.506	-1.15516	-0.208098	0.140114	64.7592	-1.38727	-0.472253	0.00143974	231.506	1.45245	0.538487	3.82785e-05	167.062	1.74429	0.802642	4.63036e-12	167.062	1.25735	0.330389	0.00534171	231.506	2.01494	1.01074	3.90349e-15	231.506	1.63403	0.708433	1.19291e-08	167.062	1.39642	0.481731	1.59688e-05	98.5784	107.451	86.7941	90.0297	91.0633	69.6596	77.9146	66.0785	51.1432	51.5959	50.6733	92.8522	91.4172
164	CCNA_00152	CCNA_00152	CC_0153	winged helix-turn-helix transcription repressor HrcA	114.838	-1.13889	-0.187624	0.326754	63.6642	-1.10684	-0.146443	0.592042	114.838	-1.34728	-0.43005	0.010579	84.0468	-1.38629	-0.471232	0.00130396	84.0468	-1.5344	-0.617674	1.83021e-05	114.838	-1.21723	-0.283607	0.118737	114.838	1.13785	0.186309	0.177605	84.0468	-1.01527	-0.0218591	0.867924	74.6056	78.9192	63.4642	68.8463	69.9443	94.8257	86.3656	128.371	89.5006	106.282	84.1242	92.3258	101.683
165	grpE	CCNA_00153	CC_0154	adenine nucleotide exchange factor GrpE	618.895	-1.97611	-0.982662	2.23658e-16	343.655	-1.20425	-0.268138	0.0716925	618.895	-1.36102	-0.444685	0.000324449	306.096	-2.23335	-1.15921	6.63188e-28	343.655	-2.68952	-1.42735	6.84152e-42	618.895	-1.13018	-0.176546	0.207831	618.895	1.19269	0.254214	0.0490565	394.512	-1.6784	-0.747089	2.26128e-12	243.364	238.404	120.057	121.128	124.518	323.937	303.62	354.828	251.625	299.364	264.296	284.873	298.24
166	CCNA_00154	CCNA_00154	CC_0155	conserved hypothetical membrane protein	140.202	-2.00897	-1.00646	1.00242e-08	108.058	-1.10377	-0.142439	0.632276	140.202	-1.89149	-0.919521	8.23991e-08	105.053	-3.4427	-1.78354	1.96795e-30	108.058	-3.79994	-1.92598	5.69099e-35	140.202	-1.71366	-0.777082	8.28738e-06	140.202	1.41687	0.502705	0.00531416	75.3739	-1.43724	-0.523306	0.00147171	20.8116	24.5994	14.2058	9.4833	10.1397	41.2723	43.0798	44.5686	39.2098	41.3842	36.1006	23.371	24.205
167	CCNA_00155	CCNA_00155	CC_0156	DNA polymerase III, beta chain	745.977	-1.05225	-0.0734835	0.773751	352.416	1.14404	0.194138	0.500782	745.977	1.05957	0.0834811	0.714643	588.891	-1.13614	-0.18414	0.30908	588.891	1.00695	0.00999763	0.961251	745.977	-1.07972	-0.110657	0.642318	745.977	1.03801	0.0538236	0.866555	588.891	-1.02694	-0.0383474	0.881561	502.428	533.733	516.203	482.232	478.631	537.346	484.183	446.202	553.199	519.99	605.761	732.711	735.011
168	CCNA_00156	CCNA_00156	CC_0157	ArsR-family transcriptional regulator	44.9789	-1.14432	-0.194494	0.440143	18.488	-1.09108	-0.125758	0.803852	44.9789	-1.01565	-0.0224016	0.941738	32.8271	-1.06521	-0.0911375	0.717051	32.8271	-1.16223	-0.216896	0.353261	44.9789	1.07427	0.103357	0.726963	44.9789	1.25926	0.332574	0.186327	32.8271	1.08628	0.119402	0.615001	8.58807	7.4987	6.00571	7.6359	7.42715	7.44915	8.24493	8.60398	8.01244	6.71821	7.78315	9.05362	10.1575
169	CCNA_00157	CCNA_00157	CC_0158	glyoxalase family protein	73.2692	-1.38777	-0.472764	0.0162337	17.2117	1.22803	0.296344	0.447304	73.2692	2.25955	1.17604	1.05549e-07	44.1208	1.32586	0.406928	0.0426965	44.1208	1.62819	0.703272	0.000821299	73.2692	1.83998	0.879692	3.03961e-05	73.2692	1.48763	0.573017	0.000178648	44.1208	1.05817	0.0815668	0.61009	16.5966	17.2379	11.3762	12.5623	12.723	5.23454	6.38982	10.3248	6.64862	11.1522	9.27354	13.791	18.586
170	chvR	CCNA_R00--		chvR	108.369	-1.73054	-0.791219	0.00784164	112.19	1.13294	0.180073	0.725433	108.369	-2.0811	-1.05735	0.000142373	112.19	-4.0802	-2.02864	2.9184e-16	93.5509	-3.60142	-1.84857	4.08724e-13	112.19	-2.35777	-1.23742	5.56786e-06	108.369	3.30796	1.72594	9.35622e-06	52.0018	1.88667	0.915841	0.01319	5.58488	5.71547	3.29159	3.38689	3.10003	7.65048	9.89392	17.38	9.88769	14.1082	15.8975	4.84263	1.2967
171	recF	CCNA_00158	CC_0159	DNA replication and repair protein recF	104.913	-1.49309	-0.578303	6.89359e-06	67.7103	1.0554	0.0777945	0.745269	104.913	-1.39605	-0.481356	0.000200743	67.7103	-2.19992	-1.13745	1.41304e-24	59.8712	-2.08444	-1.05966	4.35264e-21	104.913	-1.4734	-0.55915	1.47497e-05	104.913	-1.00923	-0.0132529	0.935241	80.3246	-1.52671	-0.610424	4.7634e-08	71.5497	80.0166	52.7232	49.2023	50.3754	95.027	103.886	118.047	96.4902	125.093	112.773	98.0107	122.646
172	gyrB	CCNA_00159	CC_0160	DNA gyrase subunit B	568.503	1.0881	0.121811	0.628358	291.154	-1.03369	-0.0477972	0.906571	568.503	-1.21166	-0.276989	0.191956	513.634	-1.07727	-0.107381	0.586316	513.634	-1.11356	-0.155178	0.403734	568.503	-1.17218	-0.229192	0.314562	568.503	-1.00663	-0.00954034	0.952405	513.634	1.06697	0.0935215	0.424589	861.916	878.445	1005.5	899.989	934.981	1115.96	1102.35	945.921	1075.2	947.402	1038.31	1169.18	1290.97
173	CCNA_00160	CCNA_00160	CC_0161	methyl-accepting chemotaxis protein	29.7017	-1.01762	-0.0252058	0.902295	16.4195	-1.15851	-0.212266	0.367732	29.7017	-1.3625	-0.446254	0.00361214	24.3106	-1.19681	-0.259194	0.0676472	24.3106	-1.38651	-0.47146	0.000554945	29.7017	-1.17608	-0.233988	0.164191	29.7017	-1.02571	-0.0366162	0.881017	24.3106	-1.05735	-0.0804525	0.677614	20.8643	21.1701	20.2693	21.1219	20.6023	30.4006	32.1552	24.0911	26.9354	23.9168	23.515	34.3195	32.2013
174	CCNA_00161	CCNA_00161	CC_0162	hypothetical protein	1897.7	-1.00483	-0.00694889	0.97989	656.607	-1.34134	-0.423677	0.074697	1897.7	1.1719	0.228853	0.297576	1565.85	1.56437	0.645581	0.000234078	1565.85	1.16627	0.221904	0.229554	1897.7	1.57192	0.65253	0.00144913	1897.7	-1.20096	-0.264191	0.0373094	1733.55	-1.22276	-0.290138	0.00731118	666.919	809.585	806.902	672.637	724.696	683.711	592.604	613.808	490.634	473.768	444.633	1285.51	1312.69
175	CCNA_00162	CCNA_00162	CC_0163	beta-barrel porin type 2	6061.88	2.00563	1.00406	0.00618475	1588.91	-1.28172	-0.358077	0.499136	3643.44	-1.08133	-0.112813	0.791725	6061.88	2.37729	1.24932	4.20325e-05	6061.88	1.85477	0.891243	0.00377614	3643.44	1.18531	0.245264	0.568384	3829.12	-1.38545	-0.470352	0.00590218	6061.88	1.42891	0.514912	0.000433501	2941.12	2799.44	6328.12	5382.57	5559.31	3546.4	3031.66	2733.66	2300.93	2634.61	2328.49	5174.46	6333.5
176	CCNA_00163	CCNA_00163	CC_0164	exopolysaccharide transport family protein	1461.69	1.54825	0.630639	0.0486069	489.863	-1.35816	-0.441654	0.256251	1137.8	-1.06983	-0.0973787	0.786692	1461.69	1.96553	0.974915	0.000161822	1461.69	1.4472	0.533261	0.0435975	1137.8	1.26951	0.344276	0.312823	1151.02	-1.332	-0.413592	0.0116581	1461.69	1.1474	0.198365	0.179167	1621.72	1514.6	2656.08	2309.8	2317.66	1904.77	1716.18	1412.77	1269.89	1238.17	1197.61	2831.68	3223.7
177	CCNA_00164	CCNA_00164	CC_0165	O-antigen polymerase	276.545	-1.02779	-0.039539	0.816067	122.936	-1.26165	-0.335314	0.0158038	276.545	-1.09881	-0.135943	0.318345	223.658	1.11716	0.159832	0.167042	223.658	-1.12934	-0.175482	0.119239	276.545	1.1482	0.199371	0.146792	276.545	1.02967	0.0421857	0.780734	223.658	-1.01109	-0.0159068	0.900264	333.143	328.114	329.91	319.23	315.751	398.026	363.189	330.221	291.516	291.839	280.193	486.053	460.436
178	pssY	CCNA_00165	CC_0166	polyisoprenylphosphate hexose-1-phosphotransferase pssY	102.744	1.10439	0.143245	0.398795	45.6155	1.11068	0.151445	0.554672	102.744	1.09697	0.13352	0.436952	94.4865	1.09075	0.12532	0.39128	94.4865	1.21148	0.276765	0.0468136	102.744	-1.0125	-0.0179252	0.931476	111.166	-1.42482	-0.510778	9.02566e-05	111.166	-1.3054	-0.384492	0.000864694	44.2575	39.1853	43.9457	49.0791	45.0795	38.0511	39.5757	36.4809	35.1183	41.1155	50.3421	84.5355	89.5802
179	CCNA_03915	CCNA_03915		hypothetical protein	267.856	-1.51334	-0.597734	0.0219486	45.4312	-1.13596	-0.183906	0.735587	267.856	2.40101	1.26364	1.64246e-06	148.645	1.80227	0.849811	0.000443271	148.645	1.58656	0.665905	0.00667534	267.856	2.72744	1.44755	3.57573e-08	267.856	1.17924	0.237859	0.281596	173.427	-1.29942	-0.377868	0.0420921	25.3427	23.5477	11.5494	20.1366	16.7918	7.85181	11.9551	10.6689	6.98957	11.9584	7.61755	33.6879	29.824
180	hvyA	CCNA_00166	CC_0167	transglutaminase-like cysteine proteinase HvyA	1258.35	2.73087	1.44936	6.30255e-36	72.6881	1.12521	0.17019	0.391894	552.598	3.73945	1.90283	1.83357e-54	1258.35	9.07561	3.182	3.10449e-193	1258.35	10.2119	3.35219	8.0059e-206	552.598	3.32334	1.73264	6.83584e-47	552.598	1.5414	0.624246	2.60321e-07	1258.35	4.15658	2.0554	3.48895e-89	287.621	274.297	713.987	828.434	759.183	80.33	72.7615	72.4455	89.1596	83.5746	80.9779	261.502	266.363
181	CCNA_00167	CCNA_00167	CC_0168	metallophosphatase family protein	323.23	1.11177	0.152856	0.429971	101.312	1.26144	0.335069	0.100542	323.23	1.76357	0.818499	4.15154e-07	299.618	1.55432	0.636285	7.97663e-06	299.618	1.96068	0.971354	6.82378e-12	323.23	1.39806	0.48343	0.00419908	323.23	1.03944	0.055812	0.70973	299.618	1.14091	0.19018	0.094075	165.07	159.987	168.853	191.821	181.416	81.3367	83.0677	111.335	101.264	132.618	114.263	218.971	230.596
182	CCNA_00168	CCNA_00168	CC_0169	polysaccharide export protein	2394.74	1.4417	0.527768	0.0559329	787.43	-1.53319	-0.616535	0.0349469	1982.85	1.04383	0.0618924	0.842537	2394.74	2.30728	1.2062	3.80247e-08	2394.74	1.50489	0.58966	0.00866395	1982.85	1.60039	0.678427	0.0108437	1982.85	1.07668	0.106586	0.591394	2394.74	1.533	0.616357	3.02044e-05	820.872	649.506	834.044	1167.31	1178.4	472.115	723.699	916.84	383.404	581.932	412.507	899.361	1009.26
183	CCNA_00169	CCNA_00169	CC_0170	hypothetical protein	26.6557	1.23186	0.300836	0.105463	19.6077	-1.59754	-0.675851	0.000247835	26.1243	-1.82953	-0.871476	2.59359e-07	26.6557	1.07565	0.105212	0.552104	26.6557	-1.48518	-0.570639	0.000163482	26.1243	-1.14522	-0.195624	0.337551	29.101	-1.46416	-0.550068	0.000824515	29.101	-1.20375	-0.267539	0.0712442	24.3943	25.5139	34.7061	29.4352	28.0294	36.8431	44.7287	54.8934	26.2535	27.2759	32.2918	50.9529	59.432
184	CCNA_00170	CCNA_00170	CC_0171	TonB-dependent receptor	14.8168	1.09095	0.125591	0.450497	10.4634	-1.38625	-0.471188	0.00464899	14.8168	-1.74249	-0.801147	1.24686e-08	13.4097	-1.15218	-0.204368	0.138856	13.4097	-1.59721	-0.675556	8.26109e-08	14.8168	-1.25698	-0.329959	0.0335311	17.0866	-1.52425	-0.608097	0.000286991	17.0866	-1.41819	-0.504047	0.000624559	26.7653	22.3132	26.044	27.4646	26.4794	40.8697	40.194	46.1173	31.8793	30.635	29.6422	46.5314	59.7562
185	CCNA_00171	CCNA_00171	CC_0172	type II secretion pathway protein C	8.92646	-1.19849	-0.261217	0.650355	4.03206	-1.57048	-0.651206	0.429377	8.92646	-1.10246	-0.140721	0.813231	6.1688	1.1886	0.249269	0.638359	6.1688	-1.32128	-0.401938	0.399719	8.92646	1.42453	0.510485	0.387921	8.92646	-1.05406	-0.0759506	0.866555	7.25005	-1.27785	-0.353719	0.314727	2.1075	2.74343	2.36764	2.09371	1.6146	1.81196	3.29797	2.92535	1.87525	1.8811	1.32479	5.05318	2.26922
186	pulD	CCNA_00172	CC_0173	type II secretion pathway protein D	18.6585	1.29652	0.374642	0.0101318	5.85144	1.00344	0.00495253	0.990306	17.3032	1.29451	0.372406	0.0264493	18.6585	1.6726	0.742095	9.91986e-08	18.6585	1.67835	0.747047	2.30143e-07	17.3032	1.29007	0.367453	0.027798	18.7097	-1.41727	-0.503113	0.000301934	18.7097	-1.10754	-0.147359	0.257433	22.761	21.5816	27.8919	31.3441	26.8669	18.3209	17.9327	15.3151	14.4906	17.8704	18.8783	49.2685	45.9247
187	pulE	CCNA_00173	CC_0174	type II secretion pathway protein E	7.63067	1.22153	0.288692	0.250929	3.38299	1.39196	0.477121	0.227325	7.46651	1.31439	0.394398	0.169024	7.63067	1.15346	0.205969	0.393295	7.63067	1.60558	0.68309	0.00544777	7.46651	-1.05901	-0.0827228	0.791828	9.84185	-1.7319	-0.792354	5.77398e-05	9.84185	-1.4363	-0.522358	0.00275033	7.00744	6.67567	7.3339	8.80592	8.97716	5.03321	6.38982	4.30199	5.62575	9.53986	5.96156	17.3703	17.6135
188	pulF	CCNA_00174	CC_0175	type II secretion pathway protein F	10.3176	-1.11222	-0.153439	0.56213	4.49442	-1.12431	-0.16904	0.730738	10.3176	-1.07567	-0.105239	0.714643	7.72785	-1.0641	-0.0896378	0.725391	7.72785	-1.19638	-0.258678	0.266761	10.3176	1.04522	0.0638015	0.836534	12.6669	-1.61447	-0.691062	0.000679227	12.6669	-1.81914	-0.863257	1.53392e-06	8.16657	7.36153	6.58319	6.28114	8.07298	7.85181	7.42044	9.46437	8.69434	6.71821	6.95515	19.5811	16.641
189	CCNA_00175	CCNA_00175	CC_0176	type II secretion pathway protein G	68.3093	1.55017	0.632428	0.000826972	17.7334	1.08166	0.11325	0.803852	52.6234	1.40416	0.489703	0.0278373	68.3093	2.01235	1.00888	2.67241e-08	68.3093	2.17668	1.12213	3.03959e-09	52.6234	1.29815	0.376453	0.0974207	52.6234	-1.27875	-0.354729	0.0202944	68.3093	1.19731	0.259799	0.048566	13.8568	15.729	21.5397	24.1393	23.4439	9.86509	11.5429	10.3248	12.7858	11.5553	9.93593	25.7923	25.5017
190	CCNA_00176	CCNA_00176	CC_0177	type II secretion pathway protein H	13.7379	1.16351	0.218485	0.403317	3.89892	-1.09081	-0.125402	0.863436	13.7379	1.422	0.50792	0.100259	13.276	1.80476	0.851807	0.00120977	13.276	1.65451	0.726405	0.00787462	13.7379	1.55113	0.633322	0.0357894	13.7379	1.28601	0.362904	0.286438	13.276	1.47705	0.562723	0.0468873	4.89994	4.6181	5.48599	5.66535	5.42505	3.62391	2.88573	3.44159	2.72764	2.95601	3.47758	5.26373	5.61902
191	CCNA_00177	CCNA_00177	CC_0178	type II secretion pathway protein I	5.15917	-1.86115	-0.896197	0.182729	1.74745	-1.31478	-0.394824	#N/A	5.15917	1.18166	0.240814	0.762966	2.30593	-1.19794	-0.26056	0.726866	2.30593	-1.57503	-0.655384	0.325359	5.15917	1.55362	0.635638	0.41368	5.15917	-1.16755	-0.223483	0.698872	4.57927	-2.20361	-1.13987	0.0174318	1.31719	1.14309	0.577472	0.431059	0.968758	0.805314	0.61837	1.54872	0.511432	0.671821	1.15919	2.42132	1.72893
192	CCNA_00178	CCNA_00178	CC_0179	type II secretion pathway protein J	5.4354	-1.14227	-0.191902	0.788671	1.84953	-1.19013	-0.251117	0.848466	5.4354	1.19762	0.260176	0.710166	4.04554	1.2478	0.319391	0.595791	4.04554	1.04846	0.0682739	0.913234	5.4354	1.42533	0.511293	0.456742	5.4354	-1.29309	-0.370819	0.342237	5.35344	-1.49668	-0.581762	0.0807773	1.79138	2.19474	1.21269	2.27845	1.80835	1.00664	1.44286	2.40911	1.36382	1.20928	1.65599	3.05296	4.32233
193	CCNA_00179	CCNA_00179	CC_0180	type II secretion pathway protein K	12.8369	-1.54983	-0.632115	0.00101545	5.20435	-1.32554	-0.406579	0.238545	12.8369	1.00346	0.0049881	0.986594	6.91435	-1.16518	-0.220548	0.33488	6.91435	-1.54449	-0.627127	0.00230753	12.8369	1.33013	0.411567	0.0808606	12.8369	-1.04052	-0.0573011	0.839457	10.2282	-1.63382	-0.708253	0.000801232	7.53432	8.00166	4.85077	4.86481	5.36046	7.24782	9.27555	6.88318	6.30766	6.44948	4.63677	12.9488	11.5622
194	CCNA_00180	CCNA_00180	CC_0181	type II secretion pathway protein L	18.9753	-1.24763	-0.319192	0.0585066	7.37376	-1.0761	-0.105807	0.784379	18.9753	1.04886	0.0688157	0.752747	12.6125	-1.1054	-0.14457	0.422737	12.6125	-1.18952	-0.250377	0.150431	18.9753	1.12867	0.174623	0.394229	18.9753	-1.0909	-0.125521	0.653858	15.7093	-1.37877	-0.463386	0.0332984	13.2773	12.8027	10.6832	10.9612	9.623	10.2678	13.1919	13.5943	11.5925	10.7491	12.4199	19.8969	20.423
195	CCNA_00181	CCNA_00181	CC_0182	type II secretion pathway protein M	7.51934	1.00161	0.00231577	0.997557	3.9823	-1.01851	-0.0264553	0.980618	7.51934	-1.24973	-0.321617	0.560384	6.16504	-1.22505	-0.292846	0.53871	6.16504	-1.24773	-0.319301	0.4942	7.51934	-1.22702	-0.295161	0.61167	11.0668	-1.96631	-0.975488	0.00406204	11.0668	-1.97869	-0.984545	0.000965401	2.9505	1.50888	2.36764	1.97056	2.26044	2.21461	2.06123	3.78575	2.89811	2.55292	2.64958	6.31648	5.9432
196	CCNA_00182	CCNA_00182	CC_0183	type II secretion pathway protein N	21.7815	1.00139	0.00200713	0.996194	8.72758	-1.0779	-0.108223	0.855051	21.7815	1.01814	0.0259329	0.940933	18.1781	1.09898	0.136163	0.619849	18.1781	1.01956	0.02794	0.922311	21.7815	1.09745	0.134156	0.691047	21.7815	1.13608	0.184063	0.373082	18.1781	1.12304	0.167415	0.354974	9.3257	10.0592	9.64379	10.3454	9.17091	7.24782	10.3062	10.841	9.0353	8.33058	9.27354	12.8435	12.6428
197	pulO	CCNA_00183	CC_0184	type II secretory pathway, prepilin signal peptidase	38.077	-1.14188	-0.191413	0.402801	15.711	1.17736	0.235552	0.499136	38.077	1.24805	0.319681	0.154897	27.6687	-1.0772	-0.107285	0.607486	27.6687	1.09298	0.128268	0.535733	38.077	1.06005	0.0841282	0.744985	38.077	1.19296	0.25454	0.105611	27.6687	1.03124	0.0443797	0.775472	18.6514	17.375	16.227	14.1634	16.8564	14.2943	14.0164	14.7988	13.9791	16.9299	19.8719	24.7395	19.4505
198	CCNA_00184	CCNA_00184		hypothetical protein	3.54905	-1.6284	-0.703452	0.50031	6.58294	-1.28108	-0.357363	#N/A	6.58294	-4.50626	-2.17193	0.00664605	5.51235	-5.72796	-2.51802	0.000872514	6.58294	-7.33798	-2.87538	0.000109646	5.51235	-3.51754	-1.81457	0.0307193	5.81993	-2.14907	-1.10371	0.110084	5.81993	-3.56508	-1.83393	0.00448812	0.368813	0.502961	0.288736	0.307899	0.193752	1.4093	2.6796	1.89287	3.40955	0.537457	0.827994	0.842197	1.72893
199	CCNA_00185	CCNA_00185	CC_0185	TonB-dependent receptor	9.6251	1.05876	0.0823787	0.663523	22.3852	-1.21169	-0.277017	0.0965688	22.3852	-5.72823	-2.51809	7.28538e-79	19.9329	-4.4651	-2.15869	7.78228e-72	22.3852	-5.41031	-2.43571	4.72421e-91	19.9329	-4.72748	-2.24107	9.85645e-63	18.1349	-2.48996	-1.31612	1.31436e-12	18.1349	-2.38165	-1.25196	2.59104e-14	15.2794	14.9059	14.3791	16.9345	16.6626	97.443	75.4411	86.3839	74.1576	61.6732	78.8251	44.4259	60.0803
200	CCNA_R0003	CCNA_R0003			13.1065	-1.80935	-0.855475	0.334709	11.3654	-1.29619	-0.374282	#N/A	13.1065	-2.11596	-1.08131	0.171167	9.16537	-2.95366	-1.5625	0.033544	11.3654	-3.82852	-1.93679	0.00662241	13.1065	-1.63244	-0.707028	0.418188	13.1065	2.18564	1.12805	0.125632	6.15289	1.19017	0.251165	0.750124	0.474188	0.777304	0.230989	0.431059	0.387503	1.81196	0.412246	1.7208	1.02286	1.47801	0.496797	0.526373	0.324174
201	CCNA_00186	CCNA_00186	CC_0186	guanine-hypoxanthine permease	56.9035	1.27379	0.349125	0.0110246	23.4721	1.04505	0.0635739	0.825226	53.6663	1.04813	0.0678236	0.68794	56.9035	1.27755	0.353375	0.00427434	56.9035	1.3351	0.416949	0.000841633	53.6663	1.00295	0.00424971	0.983201	53.6663	1.50758	0.592235	8.49352e-06	56.9035	1.89575	0.922767	1.11355e-15	43.5726	44.1692	55.4951	56.4687	55.7359	42.6816	42.2553	40.7829	48.2451	40.4436	43.2213	47.6894	39.5493
202	CCNA_00187	CCNA_00187	CC_0187	NUP-family purine nucleoside permease	52.4251	1.09407	0.129699	0.41605	13.3094	1.07782	0.108116	0.740976	52.4251	1.86387	0.898301	4.27459e-09	47.8532	1.89196	0.919884	3.86791e-12	47.8532	2.0392	1.028	1.21498e-13	52.4251	1.7293	0.790185	1.04947e-07	52.4251	1.44297	0.529042	0.000110104	47.8532	1.55873	0.640367	8.65878e-08	37.7243	32.7839	34.7061	40.5811	40.3649	19.7302	18.1388	18.7567	17.5592	18.811	24.8398	39.5833	33.1738
203	CCNA_00188	CCNA_00188	CC_0188	ABC transporter ATP-binding protein	105.017	1.04121	0.0582626	0.729529	53.1839	1.03175	0.0450975	0.871799	105.017	-1.12561	-0.170708	0.239158	90.9639	-1.11539	-0.157543	0.208071	90.9639	-1.08106	-0.112446	0.378141	105.017	-1.16135	-0.215806	0.139876	105.017	-1.19448	-0.256381	0.0567494	95.4524	-1.16214	-0.216788	0.0633177	62.1713	63.3731	66.0051	63.612	66.5214	65.0291	69.6697	76.5754	74.3281	77.7969	65.9084	109.486	102.979
204	CCNA_00189	CCNA_00189	CC_0189	zinc-finger domain protein	453.049	-1.92423	-0.944284	2.34659e-10	179.737	-1.11709	-0.159742	0.517698	453.049	1.02677	0.0381069	0.840426	195.58	-1.67764	-0.746435	4.1185e-08	195.58	-1.87407	-0.906177	2.04335e-11	453.049	1.14699	0.197848	0.261151	453.049	1.94649	0.960878	4.02196e-08	195.58	-1.00128	-0.00185091	0.992363	60.3272	89.71	40.6541	37.5021	38.8795	69.257	73.586	76.4033	63.929	60.5983	72.0355	63.7964	46.1408
205	CCNA_00190	CCNA_00190	CC_0190	acyl-CoA hydrolase	127.99	-1.47454	-0.560265	4.64482e-05	49.4587	-1.03559	-0.0504598	0.874625	127.99	1.08892	0.122904	0.456334	72.5665	-1.30758	-0.3869	0.003629	72.5665	-1.35412	-0.43736	0.00109457	127.99	1.12769	0.173364	0.292545	127.99	1.16159	0.216099	0.179161	84.0275	-1.28636	-0.363294	0.00764036	32.2448	36.8534	22.3482	23.2156	24.994	32.8165	30.7124	31.8347	30.6859	33.8598	26.9926	43.3731	42.1427
206	CCNA_00191	CCNA_00191	CC_0191	N-acetylglutamate synthase domain protein	36.1421	-1.47201	-0.557783	0.0240271	10.5302	1.19653	0.25886	0.604942	36.1421	1.80562	0.852494	0.00172746	20.3163	1.02516	0.0358514	0.899181	20.3163	1.22664	0.294712	0.269269	36.1421	1.50904	0.593634	0.0276288	36.1421	1.39332	0.478523	0.0281528	20.3163	-1.0712	-0.0992218	0.651717	9.64182	11.751	8.37335	7.0201	6.3938	4.2279	4.94696	8.25982	8.01244	6.31512	7.12075	11.3697	10.9139
207	CCNA_00192	CCNA_00192	CC_0192	long-chain-fatty-acid--CoA ligase	26.2502	-1.97575	-0.982403	2.93945e-07	9.69725	1.1311	0.177724	0.619311	26.2502	1.34481	0.427398	0.0426929	11.0401	-1.66178	-0.732729	5.00065e-05	11.0401	-1.46917	-0.555005	0.00315589	26.2502	1.18894	0.249674	0.269913	26.2502	1.57026	0.651004	4.01602e-06	12.771	-1.27569	-0.351274	0.0103681	25.0266	27.7543	13.7438	13.9786	12.3355	19.3275	22.0552	17.7242	16.5363	22.1701	27.8206	24.2132	27.0145
208	leuB	CCNA_00193	CC_0193	3-isopropylmalate dehydrogenase	57.3842	1.16043	0.214658	0.147891	18.0574	-1.07826	-0.108706	0.708089	57.3842	1.29181	0.36939	0.0141087	55.475	1.61637	0.692754	5.93701e-08	55.475	1.49905	0.584048	7.53941e-06	57.3842	1.3929	0.478096	0.00125803	57.3842	1.13707	0.18532	0.2044	55.475	1.30171	0.380409	0.00140551	34.9845	40.0083	44.4076	40.5195	45.9191	29.9979	30.9185	26.6723	24.2078	27.5447	28.9798	47.5841	47.5456
209	CCNA_00194	CCNA_00194	CC_0194	Antibiotic biosynthesis monooxygenase family protein	39.6615	1.21641	0.282634	0.252056	17.9862	-1.35175	-0.434833	0.24489	39.6311	-1.12241	-0.166604	0.552793	39.6615	1.46496	0.550863	0.0156014	39.6615	1.08375	0.116029	0.631533	39.6311	1.20433	0.268229	0.349619	39.6311	1.82126	0.864935	0.000518762	39.6615	2.18694	1.12891	2.17175e-07	8.00851	6.90429	10.048	8.8675	8.07298	8.05314	9.89392	7.22734	5.96671	5.77766	6.78955	6.31648	5.40291
210	leuD	CCNA_00195	CC_0195	3-isopropylmalate dehydratase small subunit	213.021	1.63264	0.707206	1.92933e-08	62.7326	1.00463	0.00665785	0.982065	157.305	1.10247	0.140744	0.351864	213.021	1.79165	0.841292	2.74447e-13	213.021	1.79994	0.84795	4.09686e-13	157.305	1.0974	0.134086	0.396533	157.305	1.27428	0.349681	0.00881618	213.021	2.05314	1.03783	4.16513e-21	61.0122	57.932	104.176	90.9534	95.907	62.6131	53.3859	46.4615	53.5299	52.9395	56.138	58.7432	73.4795
211	leuC	CCNA_00196	CC_0196	3-isopropylmalate dehydratase large subunit	155.597	1.4111	0.496819	7.9515e-05	54.6718	-1.09298	-0.12827	0.535776	132.765	-1.01677	-0.0240002	0.883219	155.597	1.51686	0.601089	5.48703e-08	155.597	1.38782	0.472819	2.2858e-05	132.765	1.07495	0.10427	0.49815	132.765	1.66247	0.733331	2.79231e-09	155.597	2.31479	1.21088	9.31231e-30	112.277	125.009	176.649	154.935	170.824	140.326	107.802	114.089	105.696	110.85	114.594	104.327	106.761
212	CCNA_R0004	CCNA_R0004			47.2996	2.08216	1.05808	0.00689612	10.3806	-1.40515	-0.490724	0.571877	26.8932	1.0496	0.0698349	0.903706	47.2996	3.07085	1.61864	7.68573e-05	47.2996	2.18543	1.12791	0.00491016	26.8932	1.47484	0.560559	0.289452	26.8932	12.755	3.67299	7.10028e-09	47.2996	26.2466	4.71406	3.02292e-15	2.1075	2.33191	3.52258	5.48061	4.97296	2.21461	1.44286	2.58119	1.5343	1.8811	0.993593	0.210549	0.108058
213	rplS	CCNA_00197	CC_0197	LSU ribosomal protein L19P	875.954	-1.02947	-0.0418981	0.831964	389.916	-1.09121	-0.125925	0.590704	875.954	-1.09662	-0.13306	0.403589	706.283	-1.03457	-0.0490336	0.740766	706.283	-1.12893	-0.174958	0.182566	875.954	-1.00496	-0.0071355	0.972223	1478.89	-2.22398	-1.15314	6.00705e-23	1478.89	-2.31933	-1.21371	1.04971e-31	219.338	217.828	227.524	200.134	209.252	271.391	209.627	237.986	207.982	248.708	201.534	653.545	777.802
214	trmD	CCNA_00198	CC_0198	tRNA (guanine-N1) -methyltransferase	1574.94	1.09743	0.134129	0.60951	397.148	-1.03253	-0.0461783	0.914895	1574.94	1.68401	0.751903	0.000290527	1439.02	1.9082	0.932211	2.14444e-07	1439.02	1.84809	0.886032	7.60863e-07	1574.94	1.73879	0.798081	0.000150726	1939.87	-1.62275	-0.698439	4.07205e-09	1939.87	-1.4981	-0.58313	2.5719e-08	715.708	727.191	766.479	753.245	855.543	486.611	354.944	443.449	376.755	489.758	377.565	1565.64	1852.98
215	cpaL	CCNA_00199	CC_0199	TadG/vWA-family protein CpaL	578.589	1.49593	0.581042	0.00379538	149.987	-1.02512	-0.0357867	0.932319	465.327	1.32346	0.404319	0.0441233	578.589	2.02953	1.02115	7.7825e-10	578.589	1.97981	0.985361	2.69438e-09	465.327	1.3567	0.440106	0.0326173	465.327	1.14986	0.201453	0.496181	578.589	1.69839	0.764171	0.000706926	562.44	524.36	845.073	849.186	744.071	457.62	385.863	388.556	410.68	391.94	399.093	674.494	728.312
216	CCNA_00200	CCNA_00200	CC_0200	2OG-Fe(II) oxygenase superfamily protein	738.532	1.46377	0.54969	0.0254532	479.167	-1.09809	-0.134994	0.744003	607.957	-1.97979	-0.985345	1.47933e-05	738.532	-1.23171	-0.300661	0.161286	738.532	-1.35252	-0.435655	0.0342239	607.957	-1.80294	-0.850351	0.000278428	836.321	-1.80498	-0.851983	0.00305212	836.321	-1.24938	-0.321209	0.22384	350.372	356.051	556.972	472.317	521.773	957.518	661.243	479.414	710.72	529.933	670.013	1018.01	1107.7
217	CCNA_00201	CCNA_00201	CC_0201	outer membrane protein	140.691	1.31438	0.39438	0.00308136	53.1385	1.06779	0.0946234	0.719597	129.233	1.13537	0.183165	0.218877	140.691	1.39757	0.482921	4.96457e-05	140.691	1.49231	0.577545	1.66371e-06	129.233	1.06329	0.0885414	0.597306	129.233	1.20097	0.264196	0.0539069	140.691	1.55738	0.639125	1.38339e-08	54.1101	55.1429	80.4419	65.8904	68.911	46.9095	49.0573	48.3544	52.6775	51.5959	49.8453	57.0588	65.9155
218	CCNA_00202	CCNA_00202	CC_0202	DesA-family fatty acid desaturase	118.698	-1.42099	-0.506901	9.09935e-05	47.833	1.03523	0.0499498	0.857852	118.698	1.12057	0.164235	0.257228	69.4025	-1.31277	-0.392616	0.000895894	69.4025	-1.2681	-0.342666	0.0043349	118.698	1.08244	0.114285	0.465719	118.698	1.03326	0.0471988	0.762251	87.2974	-1.39177	-0.476916	2.28639e-05	81.6657	73.981	56.4768	51.2344	56.5109	65.2304	64.7227	77.78	73.9872	81.5591	59.45	108.749	107.626
219	CCNA_00203	CCNA_00203	CC_0203	sterol desaturase family protein	104.015	1.17847	0.236911	0.091744	42.2361	-1.03501	-0.0496504	0.860108	104.015	1.04323	0.0610525	0.706981	102.108	1.27245	0.347614	0.00358878	102.108	1.22941	0.297964	0.0138319	104.015	1.07975	0.110703	0.48854	104.015	1.42364	0.509587	8.37084e-05	102.108	1.65626	0.727926	7.66305e-11	61.4337	68.3113	76.6306	78.5143	74.5298	64.6264	57.0961	64.7019	63.2471	58.0454	59.6156	67.9021	67.3202
220	kefB	CCNA_00204	CC_0204	glutathione-regulated potassium-efflux system protein kefB	45.8541	-1.04646	-0.0655178	0.698249	13.3631	-1.08222	-0.11399	0.666627	45.8541	1.40153	0.487	0.00054482	36.487	1.44942	0.535472	1.5649e-05	36.487	1.3393	0.421482	0.000850553	45.8541	1.51676	0.600989	1.62446e-05	45.8541	1.40354	0.489075	0.000204113	36.487	1.32376	0.404642	0.00053586	54.3209	53.954	50.4711	51.6655	53.0879	33.4205	36.6899	45.0848	36.4822	41.2498	28.6486	59.3749	52.7324
221	CCNA_00205	CCNA_00205	CC_0205	NAD(P)H-quinone reductase	54.4273	1.15613	0.2093	0.462864	18.1104	1.06613	0.0923827	0.863714	54.4273	1.38395	0.468795	0.0789119	52.2751	1.50078	0.585712	0.00935797	52.2751	1.60003	0.678095	0.00288525	54.4273	1.29811	0.376412	0.177859	54.4273	-1.07116	-0.0991781	0.663704	52.2751	1.06764	0.0944228	0.621116	21.2331	18.1066	22.4059	23.9546	21.7002	13.8917	11.749	16.5196	12.9563	18.811	12.9167	29.2663	33.0658
222	CCNA_03916	CCNA_03916		hypothetical protein	43.2664	1.03134	0.0445244	0.877927	16.3205	1.14293	0.192732	0.714503	43.2664	1.31729	0.397573	0.138288	37.013	1.18868	0.249366	0.284351	37.013	1.35858	0.442098	0.0645905	43.2664	1.15256	0.204841	0.464377	43.2664	-1.04622	-0.0651867	0.823607	37.013	-1.02767	-0.0393707	0.87145	6.95476	7.22435	7.79588	7.14326	6.97506	6.64384	4.74083	4.81823	3.92098	6.98694	7.28635	11.6855	8.64465
223	CCNA_00206	CCNA_00206	CC_0206	succinyl-CoA:3-ketoacid-coenzyme A transferase subunit A	409.629	-1.28039	-0.35658	0.0307384	106.306	-1.16649	-0.222172	0.313232	409.629	1.55207	0.63419	4.63289e-05	264.895	1.414	0.499781	0.000319388	264.895	1.21218	0.27761	0.0508132	409.629	1.81047	0.856361	3.14466e-08	409.629	1.09109	0.125765	0.51439	284.101	-1.18913	-0.24991	0.103186	187.146	174.482	162.963	130.857	129.684	133.279	118.933	97.7412	108.424	97.6828	93.5634	187.494	229.083
224	CCNA_00207	CCNA_00207	CC_0207	succinyl-CoA:3-ketoacid-coenzyme A transferase subunit B	326.533	-1.31855	-0.398947	0.00204655	76.2766	-1.04986	-0.0701927	0.785535	326.533	1.78051	0.832291	6.39183e-11	204.879	1.41768	0.503536	1.24542e-05	204.879	1.35036	0.433343	0.000199206	326.533	1.86928	0.902483	9.10206e-13	326.533	1.32056	0.401145	0.0249711	204.879	-1.0121	-0.0173542	0.923103	132.615	127.661	115.321	88.2439	92.3549	75.9008	73.7921	69.6922	78.2491	67.1821	63.59	114.328	125.672
225	CCNA_00208	CCNA_00208	CC_0208	type 1 glutamine amidotransferase (GATase1)-like domain protein	32.5855	-2.0603	-1.04286	1.59566e-06	13.0406	-1.29416	-0.372011	0.24489	32.5855	1.01306	0.018723	0.948033	13.078	-1.57148	-0.652122	0.00180206	13.078	-2.03374	-1.02413	4.17153e-07	32.5855	1.31106	0.390734	0.114357	32.5855	1.33143	0.412974	0.00593058	18.6929	-1.56666	-0.647695	3.41376e-06	19.2836	20.7586	10.8565	10.5917	7.6209	23.9581	15.8715	19.445	15.343	16.2581	14.0759	23.5815	21.0713
226	CCNA_00209	CCNA_00209	CC_0209	undecaprenyl-phosphomannose:protein mannosyltransferase	92.9683	-1.1219	-0.16595	0.255354	45.4724	1.00328	0.00471791	0.988392	92.9683	-1.11587	-0.158168	0.264348	68.8096	-1.256	-0.328835	0.00450357	68.8096	-1.2519	-0.324117	0.00523677	92.9683	-1.11952	-0.162886	0.269118	92.9683	1.24759	0.319144	0.0149265	68.8096	1.09798	0.134846	0.263281	95.3118	86.5094	83.156	81.9012	77.6944	96.6376	115.429	92.923	101.775	103.057	100.022	107.801	97.1443
227	CCNA_00210	CCNA_00210	CC_0210	TonB-dependent receptor	7410	1.93981	0.955918	0.0173666	1640.24	-1.50076	-0.585693	0.235856	4615.26	1.12284	0.167155	0.713938	7410	3.26881	1.70877	1.65506e-07	7410	2.17811	1.12307	0.000664288	4615.26	1.68512	0.752848	0.0661992	4615.26	-1.25924	-0.332555	0.0823377	7410	1.52041	0.604462	0.000128214	6795.96	7022.94	15695.1	12325	12189	7572.97	6481.75	4406.27	4757.85	3757.36	3785.76	10932.2	13854.4
228	CCNA_00211	CCNA_00211	CC_0211	Porphyromonas-type peptidyl-arginine deiminase	150.148	1.03755	0.0531786	0.780951	87.8944	-1.24173	-0.312352	0.0717154	150.148	-1.44974	-0.53579	0.000161475	129.228	-1.12526	-0.170259	0.207158	129.228	-1.39727	-0.482611	0.000110417	150.148	-1.16751	-0.223438	0.161407	150.148	-1.25402	-0.326562	0.0115603	143.226	-1.22474	-0.29247	0.00920446	91.2548	96.6143	105.908	85.3497	101.138	159.251	128.827	120.972	108.083	113	107.805	167.387	173.757
229	CCNA_00212	CCNA_00212	CC_0212	N-carbamoylputrescine amidase	150.154	1.18826	0.248853	0.0709861	94.5417	-1.16135	-0.215806	0.206146	150.154	-1.55238	-0.634481	5.02802e-07	148.084	-1.12492	-0.169822	0.158783	148.084	-1.30643	-0.385628	0.00065711	150.154	-1.3367	-0.418675	0.00148955	172.758	-1.51212	-0.596574	1.3891e-12	172.758	-1.28911	-0.36638	1.203e-06	80.7173	83.1258	104.118	91.6924	96.1654	139.319	120.994	121.66	110.64	115.956	101.347	176.756	182.078
230	CCNA_00213	CCNA_00213	CC_0213	ribosomal-protein-alanine acetyltransferase	39.6967	-1.18914	-0.249916	0.329117	36.3088	-1.24349	-0.314399	0.307869	39.6967	-2.24542	-1.16699	5.25021e-08	31.2869	-2.14727	-1.1025	1.19788e-08	36.3088	-2.67012	-1.4169	1.10645e-13	39.6967	-1.80574	-0.852589	0.000124711	39.6967	-1.22571	-0.293621	0.0973125	37.3356	-1.47613	-0.56182	0.000192511	13.0138	14.0372	12.2424	10.7765	11.1084	30.6019	27.4144	32.8672	21.1392	26.7385	25.0054	30.0033	20.7472
231	CCNA_00214	CCNA_00214	CC_0214	TonB-dependent receptor	17.7418	-1.00968	-0.0138959	0.948081	10.8551	-1.42407	-0.510024	0.00321682	17.7418	-1.51513	-0.599441	4.36268e-05	14.6165	-1.07424	-0.103313	0.498493	14.6165	-1.52979	-0.613337	3.00467e-06	17.7418	-1.06394	-0.089417	0.635534	29.7938	-2.21474	-1.14714	1.26141e-18	29.7938	-2.26383	-1.17877	4.10849e-24	23.8148	21.2615	21.3665	23.5851	21.8939	39.4604	35.4532	28.049	25.9126	22.0357	24.1774	71.2709	68.4008
232	CCNA_R0101	CCNA_R0101			2.09917	-1.49863	-0.583641	0.728002	3.24231	-2.33524	-1.22357	#N/A	3.24231	-3.82275	-1.93461	0.108926	1.39666	-2.45322	-1.29468	0.358991	3.24231	-5.72888	-2.51825	0.0313091	2.09917	-1.63698	-0.711038	0.661861	2.59447	-1.67794	-0.746695	0.532603	2.59447	-2.56807	-1.36069	0.231474	0.158063	0.0457238	0	0.0615798	0.129168	0.201328	0.61837	0.344159	0.340955	0.134364	0	0.210549	0.216116
233	CCNA_00215	CCNA_00215	CC_0215	SapC surface layer protein	3426.6	-1.1028	-0.141166	0.729119	1987.73	-1.21602	-0.282172	0.564974	3426.6	-1.4507	-0.536749	0.100935	2581.01	-1.31562	-0.395742	0.170623	2581.01	-1.59983	-0.677914	0.0135573	3426.6	-1.19299	-0.254576	0.494733	4055.98	-1.55949	-0.641077	3.2057e-05	4055.98	-1.74198	-0.800727	1.76904e-09	1727.57	1629.27	1612.94	1510.25	1442.67	2866.92	2633.84	1804.43	2264.28	1795.51	1947.44	3458.69	4013.82
234	CCNA_00216	CCNA_00216	CC_0216	hot dog superfamily protein	68.2636	1.21933	0.286093	0.185091	26.4979	1.11374	0.155407	0.707273	67.5364	1.24454	0.315609	0.166946	68.2636	1.36254	0.446295	0.0174599	68.2636	1.51751	0.601702	0.00169151	67.5364	1.11744	0.160202	0.518449	67.5364	1.29602	0.374083	0.0167999	68.2636	1.56003	0.641569	1.33674e-06	17.5976	15.3632	20.096	20.3213	19.6335	13.489	13.398	12.7339	12.2744	13.7052	18.2159	19.8969	17.7215
235	CCNA_00217	CCNA_00217	CC_0217	thiol:disulfide interchange protein DsbD	58.1937	1.12339	0.167862	0.250835	22.1021	1.08417	0.116596	0.614654	58.1937	1.2481	0.319733	0.0201163	54.4615	1.29325	0.370999	0.00159985	54.4615	1.40211	0.487595	3.49681e-05	58.1937	1.1512	0.203137	0.167388	58.1937	-1.05994	-0.0839841	0.569441	54.4615	1.04623	0.0651977	0.604379	76.9765	78.4163	85.3504	84.4875	92.2258	60.5999	59.3635	66.2506	63.588	69.4663	69.0547	125.593	114.434
236	CCNA_00218	CCNA_00218	CC_0218	hypothetical protein	424.314	1.29687	0.375035	0.0034346	224.929	1.01013	0.0145371	0.958366	393.489	-1.29484	-0.372771	0.00318743	424.314	-1.00854	-0.0122733	0.925175	424.314	1.00157	0.0022638	0.986683	393.489	-1.30795	-0.387308	0.00253351	393.489	-1.05651	-0.0793081	0.58212	424.314	1.21201	0.277399	0.0119074	187.041	177.911	240.344	228.215	241.285	226.293	269.403	213.895	256.739	219.954	239.953	273.925	275.656
237	CCNA_00220	CCNA_00220	CC_0220	thiol-disulfide isomerase and thioredoxin	428.483	1.0392	0.0554792	0.734245	201.785	1.21411	0.2799	0.0686982	428.483	1.12744	0.173046	0.206357	369.695	-1.03625	-0.0513748	0.692804	369.695	1.17164	0.228525	0.0463048	428.483	-1.07688	-0.106854	0.477141	428.483	1.44208	0.528148	2.02403e-05	369.695	1.47899	0.564612	1.72209e-07	156.798	165.52	177.746	152.349	172.374	137.507	136.247	154.527	186.673	154.788	180.172	159.07	159.17
238	CCNA_00221	CCNA_00221	CC_0221	hypothetical protein	236.997	1.28344	0.360012	0.00686363	138.036	-1.05562	-0.0780861	0.746594	222.363	-1.4962	-0.581303	6.23827e-06	236.997	-1.10436	-0.143205	0.244795	236.997	-1.16578	-0.221291	0.0610114	222.363	-1.41737	-0.503217	0.000128141	222.363	1.06142	0.0859953	0.564603	236.997	1.34496	0.427565	0.000138575	68.3358	68.3113	92.1069	83.3791	87.5111	106.905	105.329	94.9879	108.083	84.7838	98.8625	99.9056	87.419
239	CCNA_00222	CCNA_00222	CC_0222	glucose-6-phosphate isomerase/glucose-6 phosphate 1-epimerase	86.4833	1.00787	0.0113031	0.95289	35.7215	1.07528	0.104717	0.650825	86.4833	1.13856	0.187208	0.186668	72.2875	1.06717	0.0937942	0.467066	72.2875	1.14751	0.198511	0.101479	86.4833	1.05884	0.0824911	0.6101	86.4833	1.66988	0.739748	3.56587e-09	72.2875	1.6611	0.732138	3.92975e-11	81.9818	91.9048	96.3802	77.9601	88.6091	78.7194	72.5554	77.78	87.4549	80.0811	79.1563	82.0089	70.1297
240	CCNA_00223	CCNA_00223	CC_0223	esterase lipase Family protein	34.7757	-1.35649	-0.43988	0.0342418	16.4431	1.09457	0.130358	0.745269	34.7757	1.01525	0.0218297	0.935155	21.1717	-1.46247	-0.548409	0.00300936	21.1717	-1.33612	-0.418051	0.0299458	34.7757	-1.07813	-0.108529	0.669778	34.7757	1.19502	0.257036	0.10593	22.1034	-1.14993	-0.201547	0.166696	17.0708	16.7349	13.8016	12.3775	11.0438	16.9116	15.047	17.7242	18.923	17.0643	18.8783	20.9496	18.3699
241	CCNA_00224	CCNA_00224	CC_0224	TonB-dependent receptor protein	49.0201	1.18574	0.245784	0.0792877	61.1594	-1.33119	-0.412715	0.00231541	61.1594	-3.05954	-1.61331	1.63199e-40	49.3646	-1.93833	-0.954816	2.41087e-18	61.1594	-2.58029	-1.36753	8.28254e-37	49.3646	-2.29835	-1.2006	1.35109e-22	70.5363	-1.89403	-0.921456	5.24432e-14	70.5363	-1.61593	-0.692362	1.95943e-10	56.0069	68.4485	71.9531	73.2184	76.7902	183.41	191.695	197.031	142.008	146.054	141.753	156.964	167.814
242	CCNA_00225	CCNA_00225	CC_0225	hypothetical protein	0	#N/A	#N/A	#N/A	0	#N/A	#N/A	#N/A	0	#N/A	#N/A	#N/A	0	#N/A	#N/A	#N/A	0	#N/A	#N/A	#N/A	0	#N/A	#N/A	#N/A	0	#N/A	#N/A	#N/A	0	#N/A	#N/A	#N/A	0	0	0	0	0	0	0	0	0	0	0	0	0
243	CCNA_00226	CCNA_00226	CC_0226	hypothetical protein	32.9597	-1.32788	-0.409123	0.168098	19.9273	-1.3166	-0.396815	0.355271	32.9597	-1.49255	-0.577782	0.042818	20.7131	-1.50534	-0.59009	0.0255839	20.7131	-1.98193	-0.986905	8.98556e-05	32.9597	-1.13364	-0.180966	0.599206	32.9597	1.32187	0.402583	0.266181	20.7131	-1.01709	-0.0244543	0.946148	6.63863	4.66382	3.46483	4.80323	4.45629	6.84517	9.89392	8.4319	4.43241	7.79313	6.62396	6.6323	6.80766
244	CCNA_00227	CCNA_00227	CC_0227	methyltransferase	29.3154	-1.85457	-0.891082	7.2342e-05	9.81004	-1.25819	-0.331348	0.423279	29.3154	1.21454	0.280414	0.291452	13.1064	-1.21362	-0.27932	0.260655	13.1064	-1.52697	-0.610668	0.00825276	29.3154	1.52812	0.611762	0.0166221	29.3154	1.20367	0.267445	0.258574	18.6804	-1.56082	-0.6423	0.00164493	9.00957	11.6138	6.3522	4.86481	5.48963	9.86509	8.45105	7.39942	6.81909	6.98694	6.45836	13.6857	12.5347
245	CCNA_00228	CCNA_00228	CC_0228	putative membrane spanning protein	188.435	1.21053	0.275642	0.0442673	56.2786	-1.04555	-0.0642669	0.81701	187.282	1.38808	0.473091	0.000511429	188.435	1.75686	0.813	2.9173e-12	188.435	1.68032	0.748733	2.34773e-10	187.282	1.45131	0.537358	7.52764e-05	187.282	1.16051	0.214759	0.116049	188.435	1.38679	0.471751	2.50263e-05	71.3389	71.6491	88.6998	84.7339	86.1549	57.7813	45.141	51.4518	48.586	52.1333	46.5333	87.5885	87.8513
246	CCNA_00229	CCNA_00229	CC_0229	CAAX amino terminal protease family protein	35.9198	-1.04809	-0.0677667	0.829246	12.4685	1.13049	0.176942	0.695554	35.9198	1.42551	0.511474	0.0412631	28.5565	1.20311	0.266765	0.23847	28.5565	1.36009	0.443707	0.0452904	35.9198	1.26097	0.334532	0.209365	35.9198	1.00035	0.000505882	0.998467	28.5565	-1.06132	-0.0858553	0.658656	22.1288	21.353	19.6341	22.1687	20.4085	11.677	17.7266	16.1755	16.5363	16.7955	18.3815	35.267	31.7691
247	CCNA_00230	CCNA_00230	CC_0230	ribosomal large subunit pseudouridine synthase B	43.2845	-1.04672	-0.065872	0.708875	28.235	-1.26084	-0.334391	0.0543008	43.2845	-1.6083	-0.685533	5.01103e-07	34.3737	-1.33516	-0.417015	0.000908563	34.3737	-1.68343	-0.751405	6.4617e-10	43.2845	-1.27557	-0.351143	0.0167187	61.9052	-1.88139	-0.911795	8.44058e-13	61.9052	-1.99486	-0.996291	1.40791e-18	33.2458	33.3326	32.2807	32.0831	31.0003	58.7879	52.5614	49.731	44.1536	41.3842	42.0621	87.1674	93.5783
248	CCNA_00231	CCNA_00231	CC_0231	tRNA-specific adenosine deaminase	52.8993	-1.42721	-0.513198	0.0128078	21.312	-1.03271	-0.0464316	0.925069	52.8993	1.052	0.0731339	0.776273	31.0916	-1.3137	-0.393633	0.0432385	31.0916	-1.35666	-0.440064	0.0244692	52.8993	1.08641	0.119565	0.643019	52.8993	-1.14625	-0.196923	0.234559	46.397	-1.65599	-0.727694	1.41236e-07	14.4364	17.4665	10.1058	10.8996	12.723	15.7036	12.5735	17.0359	14.8315	15.1832	14.0759	28.3189	27.6629
249	CCNA_00232	CCNA_00232	CC_0232	hypothetical protein	172.759	1.24788	0.319475	0.0214955	73.7232	1.17389	0.231294	0.252421	165.817	1.15098	0.202857	0.184879	172.759	1.22352	0.291039	0.0201752	172.759	1.43628	0.522333	3.24072e-05	165.817	-1.01991	-0.0284364	0.878693	165.817	1.12672	0.172133	0.23405	172.759	1.38824	0.473258	4.50673e-05	43.4145	42.4317	48.219	59.363	53.1525	38.0511	32.7736	40.6108	45.8584	47.1618	37.9221	54.1112	58.6756
250	CCNA_00233	CCNA_00233	CC_0233	UDP-N-acetylglucosamine 4,6-dehydratase	295.649	1.71902	0.781586	1.26641e-07	96.75	1.04897	0.0689721	0.812862	207.274	-1.01781	-0.0254613	0.895159	295.649	1.6101	0.687153	1.44177e-07	295.649	1.68895	0.756125	6.73886e-09	207.274	-1.06765	-0.0944334	0.616304	207.274	1.11913	0.162384	0.233137	295.649	1.89948	0.925607	2.29114e-18	135.987	131.136	249.179	223.781	215.646	152.204	143.256	113.228	147.292	141.082	139.434	158.754	181.97
251	CCNA_00234	CCNA_00234	CC_0234	WecE-family cell wall biogenesis enzyme	79.2126	1.15326	0.205722	0.154978	32.0281	1.00927	0.0133165	0.966844	79.2126	1.09205	0.12704	0.405952	75.8	1.24785	0.319445	0.00865476	75.8	1.25942	0.332762	0.0066945	79.2126	1.08202	0.113724	0.480585	79.2126	1.07279	0.101374	0.497224	75.8	1.22129	0.288411	0.013124	54.8477	59.3037	71.2601	65.1515	61.0318	51.5401	51.5308	53.6888	52.3365	53.7457	52.1637	77.6927	81.2597
252	CCNA_00235	CCNA_00235	CC_0235	hypothetical protein	107.748	1.04235	0.0598406	0.846466	40.2222	1.03058	0.0434514	0.935579	107.748	1.2077	0.272267	0.295735	93.8714	1.2215	0.288656	0.19244	93.8714	1.25885	0.332108	0.131844	107.748	1.17187	0.228815	0.402729	107.748	-1.23306	-0.302245	0.0865939	100.777	-1.19802	-0.260657	0.0893477	19.231	17.6951	16.5735	22.0456	19.1168	12.885	14.8409	17.7242	15.6839	15.1832	16.3943	30.5296	34.9028
253	CCNA_00236	CCNA_00236	CC_0236	hypothetical protein	186.342	1.17002	0.226536	0.209617	67.6245	1.17813	0.236501	0.280216	186.342	1.42147	0.507388	0.00172629	181.877	1.41169	0.497424	0.000405463	181.877	1.66316	0.733925	1.19136e-07	186.342	1.20655	0.270887	0.124954	186.342	-1.07495	-0.104266	0.457721	181.877	1.07476	0.104016	0.379019	196.841	195.972	211.413	251.554	226.496	126.837	139.752	147.472	145.758	178.301	163.446	301.191	320.825
254	chvI	CCNA_00237	CC_0237	two-component response regulator chvI	553.485	-1.50741	-0.592074	1.56084e-06	424.207	1.00795	0.0114237	0.966503	553.485	-1.73867	-0.797982	2.58174e-11	424.207	-2.64172	-1.40148	3.33842e-41	392.546	-2.62089	-1.39006	1.95007e-40	553.485	-1.75249	-0.809406	1.55199e-11	553.485	1.04318	0.06099	0.678768	404.262	-1.46398	-0.549894	2.72751e-07	237.884	248.554	170.874	150.07	163.074	408.697	404.414	454.462	428.58	439.64	410.188	350.249	338.438
255	chvG	CCNA_00238	CC_0238	two-component sensor histidine kinase chvG	112.087	-1.50243	-0.587293	3.15974e-06	94.8934	-1.00645	-0.00928197	0.9733	112.087	-1.94343	-0.958606	2.80343e-15	94.8934	-2.90114	-1.53662	6.31174e-47	88.6822	-2.91986	-1.5459	3.97399e-47	112.087	-1.93097	-0.949324	5.28225e-15	112.087	1.12542	0.170466	0.212715	76.1542	-1.35203	-0.435132	9.05041e-05	108.958	114.355	75.8221	72.6026	74.5944	206.16	221.376	223.359	212.074	202.084	234.157	167.176	134.316
256	hprK	CCNA_00239	CC_0239	serine kinase/phosphatase HprK	37.5897	-1.79621	-0.844957	0.0014309	20.5424	1.0496	0.0698367	0.904194	37.5897	-1.19741	-0.259914	0.377485	20.5424	-2.25747	-1.17471	6.72814e-07	18.3271	-2.1508	-1.10487	4.74932e-06	37.5897	-1.2568	-0.329751	0.266401	37.5897	-1.0505	-0.0710788	0.775901	30.1543	-1.91164	-0.934811	6.79697e-07	10.0106	10.2878	4.90852	6.46588	5.6188	10.2678	12.7796	13.2501	11.7629	14.1082	12.0887	16.0017	16.2087
257	CCNA_00240	CCNA_00240	CC_0240	PTS system, IIA component	797.733	1.2003	0.263399	0.242145	143.19	-1.17261	-0.229728	0.445108	795.376	2.26837	1.18166	1.05322e-09	797.733	3.19272	1.67478	3.89289e-23	797.733	2.72273	1.44506	1.4436e-17	795.376	2.65992	1.41138	2.5559e-13	795.376	1.1375	0.185863	0.16324	797.733	1.34816	0.430992	6.4789e-05	208.748	194.189	208.525	261.591	255.365	89.1885	80.1819	96.8808	57.1099	102.923	66.5708	261.502	263.986
258	CCNA_00241	CCNA_00241	CC_0241	phosphocarrier protein HPr	404.678	1.12728	0.172843	0.237949	107.392	-1.0699	-0.097471	0.715819	404.678	1.53279	0.61616	5.46462e-06	379.549	1.84865	0.886474	5.71053e-14	379.549	1.72788	0.789003	4.39729e-11	404.678	1.63993	0.713631	1.09534e-07	404.678	-1.23129	-0.300171	0.0230142	379.549	-1.10647	-0.14596	0.220891	71.9185	68.2656	77.901	77.3443	81.6986	43.0843	42.0491	51.1076	36.1412	47.8337	43.0557	116.328	135.613
259	CCNA_03917	CCNA_03917		hypothetical protein	835.67	1.84579	0.884241	5.13191e-06	137.762	1.55631	0.63813	0.0163714	539.878	2.66011	1.41149	3.78077e-11	835.67	3.15491	1.6576	7.32984e-21	835.67	4.91002	2.29573	7.44003e-34	539.878	1.70924	0.773358	0.000232765	539.878	1.9253	0.945083	3.16594e-08	835.67	3.51023	1.81156	7.39814e-35	36.8286	33.5612	48.9119	77.2211	68.7818	11.8784	13.398	14.2826	19.0935	25.2605	17.0567	29.2663	24.7453
260	CCNA_00243	CCNA_00243	CC_0243	hypothetical protein	187.355	1.20396	0.267785	0.0578069	32.3148	-1.08388	-0.116206	0.721456	187.355	2.35331	1.23469	8.68108e-17	187.12	3.07094	1.61868	9.88073e-35	187.12	2.83328	1.50248	8.45025e-29	187.355	2.55071	1.3509	1.1918e-20	187.355	2.38033	1.25116	1.63683e-21	187.12	2.82849	1.50003	2.69389e-37	42.5189	50.2504	61.7896	51.3576	54.5088	20.9382	19.5817	18.7567	19.2639	18.2735	17.0567	28.2136	27.1226
261	CCNA_00244	CCNA_00244	CC_0244	HAD superfamily phophatase	20.8927	1.14909	0.200489	0.571398	11.4008	1.1061	0.145484	0.810194	20.8927	-1.1368	-0.184982	0.603552	19.864	-1.09428	-0.129977	0.671444	19.864	1.01081	0.0155075	0.962867	20.8927	-1.25742	-0.330466	0.336593	20.8927	1.2361	0.305792	0.201495	19.864	1.40571	0.491295	0.0137189	9.48376	7.17863	9.81703	10.2838	8.46049	9.26111	6.38982	12.2176	10.7401	11.1522	9.27354	9.57999	10.5897
262	CCNA_00245	CCNA_00245	CC_0245	pterin-4-alpha-carbinolamine dehydratase	194.417	1.12125	0.165111	0.285859	93.6085	-1.05646	-0.0792368	0.779732	194.417	-1.16832	-0.224441	0.13945	181.11	1.01389	0.0199067	0.895367	181.11	-1.04198	-0.0593301	0.674908	194.417	-1.10589	-0.145205	0.378979	194.417	-1.13056	-0.177042	0.224956	181.11	-1.02207	-0.0314881	0.81721	35.8802	32.9211	38.3442	38.4874	38.6857	40.8697	45.141	35.1042	39.3803	39.6375	34.6102	48.0052	58.9997
263	CCNA_00246	CCNA_00246	CC_0246	cyclohexanol dehydrogenase	86.796	-1.53264	-0.616023	4.22829e-06	27.9105	1.05038	0.0709139	0.816874	86.796	1.42728	0.513266	0.000439992	47.1174	-1.12792	-0.173671	0.212274	47.1174	-1.07382	-0.102757	0.479542	86.796	1.35882	0.442352	0.00247879	86.796	1.00143	0.00205904	0.989934	65.8896	-1.55029	-0.632539	7.62464e-08	42.3081	42.3859	27.3144	29.2504	26.2856	33.4205	30.7124	25.4678	29.3221	31.9787	31.9606	57.4799	67.4283
264	spdR	CCNA_00247	CC_0247	two-component receiver protein SpdR	268.219	1.78038	0.832185	3.88729e-08	38.5986	1.62426	0.699785	0.000328147	180.352	3.31	1.72683	1.07319e-24	268.219	3.62814	1.85923	2.28832e-40	268.219	5.89305	2.55902	5.24067e-64	180.352	2.03785	1.02705	1.66148e-10	180.352	1.65505	0.726871	1.38577e-08	268.219	2.90991	1.54098	1.32701e-44	65.7541	59.2123	97.2464	123.098	113.345	16.1063	17.7266	22.3703	27.9583	35.3378	28.1518	61.3751	49.2745
265	CCNA_00248	CCNA_00248	CC_0248	sensor histidine protein kinase	79.4487	1.23442	0.303829	0.025302	20.0198	1.24919	0.32099	0.0885667	77.2816	2.11354	1.07966	4.58408e-15	79.4487	2.08855	1.0625	2.31757e-19	79.4487	2.60899	1.38349	4.47868e-29	77.2816	1.69193	0.758674	1.87454e-08	77.2816	1.11563	0.157862	0.263312	79.4487	1.35962	0.443202	8.10609e-05	69.6003	64.8363	79.1137	85.9039	83.7653	28.5886	29.2695	36.6529	38.1869	37.7564	43.3869	88.8518	90.1205
266	CCNA_00249	CCNA_00249	CC_0249	SCO1/SenC family protein	203.364	1.27402	0.349386	0.00880167	87.1005	-1.18875	-0.249449	0.149827	192.291	-1.12131	-0.16518	0.251288	203.364	1.35065	0.433655	0.000202306	203.364	1.13619	0.184206	0.129302	192.291	1.06015	0.0842688	0.60781	192.291	1.09864	0.135723	0.341888	203.364	1.38316	0.467967	2.80587e-05	73.7626	67.3511	94.4745	87.3818	87.5757	86.9739	83.0677	67.9714	73.3053	66.5103	59.7812	91.1678	89.7963
267	CCNA_00250	CCNA_00250	CC_0250	poly(3-hydroxyalkanoate) depolymerase	407.873	1.96066	0.97134	2.99804e-16	85.996	-1.24711	-0.318594	0.0329113	250.556	1.18412	0.243821	0.0643999	407.873	2.89539	1.53376	2.20783e-47	407.873	2.32167	1.21516	3.17776e-30	250.556	1.47674	0.562416	8.27505e-06	250.556	-1.10378	-0.142456	0.703753	407.873	1.7533	0.810072	0.00322701	208.801	184.175	407.06	378.162	369.743	176.162	151.294	169.67	131.609	134.364	132.81	288.558	325.039
268	CCNA_00251	CCNA_00251	CC_0251	zinc metalloprotease	72.1296	-1.11902	-0.162235	0.304741	28.4658	-1.10076	-0.138504	0.597137	72.1296	1.03124	0.0443858	0.804217	53.6427	1.01442	0.0206552	0.895893	53.6427	-1.08512	-0.117849	0.410886	72.1296	1.13516	0.18289	0.270136	72.1296	1.12009	0.163619	0.341778	53.6427	-1.01199	-0.0172005	0.915788	32.5609	31.9152	28.2384	29.9278	28.2232	28.5886	27.4144	36.825	28.2992	28.3509	28.483	42.3204	42.3588
269	pbpX	CCNA_00252	CC_0252	multimodular transpeptidase-transglycosylase PbpX	325.634	1.09475	0.130595	0.493286	175.082	-1.12647	-0.171812	0.461658	325.634	-1.33192	-0.413507	0.00958227	296.486	-1.08005	-0.111099	0.469328	296.486	-1.21665	-0.282912	0.0438975	325.634	-1.18238	-0.241695	0.167388	325.634	-1.04298	-0.0607049	0.678224	296.486	1.03646	0.0516666	0.673078	402.322	390.892	440.727	445.099	416.631	516.005	608.27	461.517	469.836	452.001	485.205	619.962	584.054
270	CCNA_00253	CCNA_00253	CC_0253	aspartate-semialdehyde dehydrogenase	653.108	1.44768	0.533743	1.40217e-05	241.635	-1.03739	-0.0529578	0.823688	542.827	-1.05531	-0.0776726	0.58933	653.108	1.42309	0.509029	1.92406e-06	653.108	1.3718	0.456071	2.03897e-05	542.827	-1.01728	-0.0247149	0.881951	542.827	-1.28713	-0.364162	0.0034723	653.108	1.11011	0.150705	0.183873	345.841	347.592	516.203	458.647	531.009	375.478	389.161	334.178	345.558	356.334	356.038	556.587	642.298
271	CCNA_00254	CCNA_00254	CC_0254	RarD family membrane permease	55.1132	-1.05628	-0.0789911	0.648663	31.1302	1.08444	0.116956	0.651066	55.1132	-1.19343	-0.255108	0.0941781	43.4357	-1.36704	-0.451055	0.00036212	43.4357	-1.26059	-0.334099	0.0111506	55.1132	-1.2942	-0.372064	0.0115136	55.1132	-1.25705	-0.330046	0.017683	52.7229	-1.34509	-0.427707	0.00035221	31.2437	30.5435	28.7581	28.4499	30.5482	39.0577	33.5981	37.6854	43.8127	40.3093	35.7694	58.0063	53.2727
272	CCNA_00255	CCNA_00255	CC_0255	beta-lactamase class C family protein	74.8423	-1.27324	-0.348501	0.0114119	27.2881	1.24116	0.311692	0.0930436	74.8423	1.48189	0.56744	5.77918e-05	49.0365	-1.0664	-0.0927534	0.503179	49.0365	1.16388	0.218939	0.100911	74.8423	1.19395	0.255748	0.0871843	74.8423	1.23654	0.306309	0.0244534	49.0365	-1.04332	-0.0611762	0.646086	52.6349	51.8965	38.4019	41.4432	43.4004	31.4072	34.0103	39.7504	38.5279	49.8491	41.8965	65.6914	57.3789
273	CCNA_00256	CCNA_00256	CC_0256	pyridoxine kinase	106.002	-1.16467	-0.219916	0.128691	36.9598	-1.00415	-0.00597973	0.985769	106.002	1.24715	0.318633	0.0255622	75.6619	1.07527	0.104696	0.442284	75.6619	1.07082	0.0987165	0.464321	106.002	1.25233	0.324613	0.024481	106.002	1.15783	0.211418	0.128571	75.6619	-1.01973	-0.0281856	0.833725	52.0026	60.081	50.2401	44.3375	49.9233	46.5069	43.492	44.9128	39.0393	50.521	44.0493	68.4285	71.1023
274	CCNA_00257	CCNA_00257	CC_0257	adenosylhomocysteinase	1606.68	1.44072	0.526787	0.0647104	990.662	-1.53873	-0.621735	0.0394868	1340.86	-1.84353	-0.882471	0.000756253	1606.68	1.20251	0.266051	0.284293	1606.68	-1.27959	-0.355684	0.13523	1340.86	-1.19809	-0.260736	0.39774	1621.56	-1.59417	-0.672809	0.000614527	1621.56	-1.12073	-0.164442	0.378064	1125.99	1190.88	1688.7	1729.29	1588.96	2350.11	2402.37	1655.23	1459.63	1338.4	1365.86	2545.01	3514.59
275	CCNA_00259	CCNA_00259	CC_0258	hypothetical protein	51.2412	1.1712	0.227988	0.143237	21.3151	1.00388	0.00559061	0.98866	51.2412	1.05045	0.071003	0.707171	49.7671	1.22553	0.2934	0.0378332	49.7671	1.23028	0.298991	0.0385289	51.2412	1.04638	0.0654124	0.737601	51.2412	-1.12781	-0.173518	0.258683	49.7671	1.02519	0.0358966	0.800989	22.9191	22.3132	27.5454	27.7109	24.0252	24.9647	19.5817	20.1333	20.7982	23.1106	20.5343	37.7936	35.0108
276	CCNA_00260	CCNA_00260	CC_0259	glutathione S-transferase	49.589	1.05564	0.078118	0.746566	21.6787	1.08834	0.122126	0.750447	49.589	1.08923	0.123308	0.591882	43.882	1.05651	0.0792998	0.694063	43.882	1.14983	0.201426	0.28391	49.589	1.00082	0.00118176	0.99763	49.589	1.57746	0.657601	3.46532e-05	43.882	1.64468	0.71781	3.27453e-07	18.8621	23.4106	19.5763	22.5998	25.0585	18.5222	19.994	19.7891	20.9687	22.0357	20.3687	20.0022	19.0182
277	CCNA_00261	CCNA_00261	CC_0260	ribonucleoside-diphosphate reductase beta chain	1107.31	1.79338	0.842681	4.27854e-05	545.079	1.02033	0.0290377	0.946947	743.2	-1.64579	-0.718779	0.000422539	1107.31	1.06797	0.0948644	0.64595	1107.31	1.08968	0.123902	0.523113	743.2	-1.67925	-0.747817	0.000308265	743.2	-1.19068	-0.251787	0.384505	1107.31	1.487	0.572408	0.0132165	512.281	451.248	911.945	851.341	828.417	851.619	829.852	697.61	864.832	702.456	860.286	738.08	857.333
278	CCNA_00262	CCNA_00262	CC_0261	ketopantoate reductase panE/ApbA family protein	95.1376	-1.17004	-0.226563	0.254107	50.8386	-1.45346	-0.53949	0.00604775	95.1376	-1.30993	-0.389485	0.031649	67.2364	-1.0545	-0.0765579	0.675736	67.2364	-1.53267	-0.616048	6.35406e-05	95.1376	1.10957	0.150005	0.477819	95.1376	2.63622	1.39847	4.53259e-17	67.2364	2.22291	1.15245	1.85605e-14	46.7339	56.3317	51.9148	34.0537	46.1775	58.9892	71.7309	71.7572	46.7108	43.1309	49.6797	33.1615	25.934
279	CCNA_00263	CCNA_00263	CC_0262	hypothetical protein	632.782	1.62614	0.701448	9.55746e-06	306.61	-1.39157	-0.476714	0.006064	468.893	-1.59514	-0.673688	1.91179e-05	632.782	1.41861	0.504474	0.00032418	632.782	1.01943	0.0277599	0.861164	468.893	-1.14629	-0.196973	0.282203	468.893	3.2944	1.72002	2.38808e-45	632.782	5.28841	2.40283	5.3411e-109	121.761	124.46	215.917	186.772	197.885	159.855	204.268	224.564	139.45	124.824	159.472	56.6377	51.4357
280	CCNA_00264	CCNA_00264	CC_0263	C4-dicarboxylate transport protein	449.919	-1.03725	-0.0527573	0.74511	179.776	-1.02151	-0.0307054	0.905118	449.919	1.07141	0.0995061	0.478857	361.028	1.05515	0.0774541	0.527971	361.028	1.03293	0.0467487	0.700169	449.919	1.09445	0.130211	0.367204	449.919	-1.30268	-0.381486	2.29767e-06	445.841	-1.36868	-0.452783	1.13455e-10	353.692	346.769	333.202	339.182	340.551	335.212	318.667	326.607	319.986	324.624	314.969	655.545	690.492
281	CCNA_00265	CCNA_00265	CC_0264	AMP nucleosidase	225.019	1.05518	0.0774844	0.791929	159.507	-1.34042	-0.42269	0.102597	225.019	-1.77776	-0.83006	9.68513e-05	197.209	-1.25691	-0.329885	0.0948747	197.209	-1.6848	-0.752575	5.20678e-05	225.019	-1.32627	-0.40737	0.0817905	324.073	-1.89371	-0.921218	0.0141724	324.073	-1.81818	-0.862493	0.00766479	203.585	202.876	225.907	203.706	213.708	535.735	288.16	260.184	280.094	224.12	304.536	584.695	749.815
282	CCNA_00266	CCNA_00266	CC_0265	3-ketoacyl-CoA thiolase	25.6359	-1.5687	-0.649572	0.00790354	14.4605	-1.13592	-0.183866	0.657236	25.6359	-1.39302	-0.478211	0.0517776	13.8128	-1.92374	-0.943917	7.17534e-06	14.4605	-2.18523	-1.12778	6.38466e-08	25.6359	-1.22633	-0.294345	0.274701	25.6359	-1.02918	-0.0414984	0.817003	20.1835	-1.63555	-0.709775	6.43988e-08	19.1256	20.3014	13.3974	11.7002	12.5939	34.6285	23.0858	24.9515	24.8897	22.0357	25.999	32.6351	31.661
283	CCNA_00267	CCNA_00267	CC_0266	MutT-like protein	249.815	1.05134	0.0722245	0.649218	97.6504	1.10714	0.146839	0.454672	249.815	1.24121	0.311751	0.017633	218.174	1.17865	0.237136	0.0401519	218.174	1.30493	0.383975	0.000664934	249.815	1.1211	0.164911	0.255067	249.815	1.66428	0.734899	1.90055e-09	218.174	1.72727	0.788494	2.28783e-13	142.046	150.065	161.173	150.132	149.382	122.005	107.802	122.693	134.848	122.809	134.301	140.015	117.351
284	CCNA_R0005	CCNA_R0005			118.194	-1.70428	-0.769166	0.0254629	45.6942	-1.02533	-0.0360881	0.964252	118.194	1.10205	0.140186	0.734569	58.4686	-1.50827	-0.592892	0.0647016	58.4686	-1.54647	-0.62898	0.0504051	118.194	1.12996	0.176274	0.676946	118.194	1.59403	0.672675	0.0442606	58.4686	-1.08462	-0.117196	0.728318	6.63863	7.59014	2.54088	5.48061	4.52087	2.8186	9.27555	7.22734	5.96671	6.58385	6.29276	5.7901	6.15931
285	dnaX	CCNA_00268	CC_0267	DNA polymerase III subunit gamma/tau	134.679	-1.23763	-0.307582	0.0640303	46.6806	1.15147	0.203478	0.366084	134.679	1.45457	0.540593	0.000520974	90.91	1.02068	0.029533	0.857096	90.91	1.17529	0.233011	0.101916	134.679	1.26323	0.337115	0.0414131	134.679	1.20512	0.269179	0.03825	90.91	-1.04034	-0.0570543	0.647928	152.478	152.992	107.121	132.705	130.459	83.954	102.237	128.199	113.538	130.333	118.569	194.126	180.025
286	CCNA_00269	CCNA_00269	CC_0268	YbaB/EbfC-family DNA-binding protein	635.26	1.22162	0.288798	0.0300449	243.225	1.07794	0.10828	0.619311	624.364	1.20916	0.274001	0.0402041	635.26	1.37033	0.454519	4.8362e-05	635.26	1.47713	0.562799	4.73779e-07	624.364	1.12173	0.165721	0.255708	624.364	-1.10049	-0.138142	0.317292	635.26	1.09583	0.132022	0.260406	125.502	130.267	152.222	157.891	158.747	99.0536	96.8779	120.112	106.207	123.884	110.951	193.284	193.64
287	recR	CCNA_00270	CC_0269	Recombination protein recR	125.689	-1.2267	-0.294787	0.037039	52.2979	1.00906	0.0130074	0.967772	125.689	1.06281	0.0878838	0.588979	85.1637	-1.16466	-0.219911	0.0891085	85.1637	-1.15421	-0.206903	0.113	125.689	1.05327	0.0748764	0.66609	125.689	1.23129	0.30017	0.0288819	85.1637	-1.00876	-0.0125794	0.928426	42.8877	51.1649	40.7118	36.0242	38.4274	49.3255	42.2553	41.6432	44.6651	44.2058	45.3741	62.7437	52.4082
288	CCNA_00271	CCNA_00271	CC_0270	hypothetical protein	108.818	1.29008	0.367464	0.293846	38.5678	1.3553	0.438616	0.395993	101.339	1.53905	0.622036	0.0754177	108.818	1.46498	0.550884	0.0606749	108.818	1.9855	0.989499	0.00089435	101.339	1.13557	0.18342	0.647309	101.339	1.09215	0.127171	0.561971	108.818	1.39458	0.479831	0.00413788	11.1698	8.09311	11.7227	14.1018	11.3668	7.65048	5.97757	5.16239	9.71721	10.4804	4.96797	13.5804	11.238
289	CCNA_00272	CCNA_00272	CC_0271	RmuC family protein	108.815	-1.05511	-0.0773995	0.632081	80.3786	-1.36904	-0.453169	0.000712881	108.815	-1.81563	-0.860471	3.31151e-12	85.5012	-1.3993	-0.484701	1.69784e-05	85.5012	-1.9157	-0.93787	8.46191e-18	108.815	-1.3262	-0.407302	0.00199056	108.815	-1.21384	-0.279575	0.0331939	100.409	-1.29734	-0.375551	0.000754869	83.9313	90.3044	91.4139	79.1301	77.1131	135.897	180.152	158.657	111.322	108.432	127.18	146.437	164.14
290	CCNA_00273	CCNA_00273	CC_0272	peptide deformylase	835.166	1.12543	0.170479	0.225778	548.306	1.08642	0.119576	0.538854	835.166	-1.38186	-0.46661	0.000147298	780.341	-1.33395	-0.415707	0.000117832	780.341	-1.22785	-0.296131	0.00679556	835.166	-1.50127	-0.586187	1.78283e-06	835.166	-1.18332	-0.242845	0.0598436	780.341	-1.06539	-0.0913817	0.440924	277.505	263.78	322.865	276.432	314.265	387.96	361.952	371.864	420.738	380.788	418.137	421.52	471.242
291	CCNA_00274	CCNA_00274		hypothetical protein	94.2677	1.16621	0.221826	0.159862	59.3178	-1.12663	-0.172007	0.47735	94.2677	-1.5476	-0.630036	1.92258e-05	91.5798	-1.17789	-0.236203	0.0871387	91.5798	-1.32704	-0.408211	0.00222076	94.2677	-1.37366	-0.458029	0.00261713	94.2677	-1.05903	-0.0827479	0.695162	91.5798	1.08712	0.120516	0.482416	21.1277	21.353	24.0806	26.3562	23.896	32.4139	31.743	34.2438	32.7316	27.5447	27.655	29.5822	35.227
292	CCNA_00275	CCNA_00275	CC_0273	transposase, DDE family	107.903	2.06766	1.048	1.40004e-06	33.8466	-1.0204	-0.0291348	0.952997	63.0529	-1.25244	-0.324745	0.171556	107.903	1.68458	0.752392	9.29096e-05	107.903	1.6509	0.723257	0.000170911	63.0529	-1.2274	-0.29561	0.239304	63.0529	1.22864	0.297057	0.0283259	107.903	2.50656	1.32571	5.78446e-34	52.8456	60.3096	135.764	99.9441	115.282	40.467	75.6472	96.1925	69.5548	72.8254	65.9084	55.6903	75.9649
293	CCNA_00276	CCNA_00276	CC_0274	hypothetical protein	29.9723	-1.00371	-0.00534277	0.985757	12.4079	1.08548	0.118331	0.825226	29.9723	1.1667	0.222429	0.426762	25.068	1.07085	0.0987554	0.697821	25.068	1.16238	0.217086	0.373631	29.9723	1.07482	0.104098	0.733088	29.9723	-1.1749	-0.232534	0.265039	26.7639	-1.19419	-0.256037	0.152927	8.11388	9.73916	8.08461	9.85278	8.91257	8.45579	6.59594	7.91566	9.0353	6.44948	9.93593	13.6857	14.6959
294	dapE	CCNA_00277	CC_0275	succinyl-diaminopimelate desuccinylase DapE	84.343	-1.34924	-0.432146	0.00118977	23.9785	1.01637	0.0234278	0.943379	84.343	1.56238	0.643742	3.03157e-06	52.2592	1.13932	0.188168	0.153227	52.2592	1.15797	0.211596	0.107882	84.343	1.53721	0.620314	6.14811e-06	84.343	1.19219	0.253611	0.0628567	53.8644	-1.14613	-0.196766	0.103884	62.6455	58.9379	38.9794	49.6949	46.565	37.4471	36.2777	42.5036	38.8688	40.1749	39.4125	76.2188	71.5345
295	CCNA_00278	CCNA_00278	CC_0276	glutaminase	15.127	-1.03568	-0.0505775	0.885186	7.17898	-1.04807	-0.0677381	0.909602	15.127	-1.14797	-0.199088	0.509829	12.2108	-1.1344	-0.181927	0.488203	12.2108	-1.18893	-0.249665	0.327081	15.127	-1.09532	-0.13135	0.690224	16.0738	-1.39912	-0.484518	0.00891849	16.0738	-1.47018	-0.555989	0.000629231	8.37732	8.91613	7.27615	10.0375	7.75006	10.4691	7.42044	11.7014	8.86482	12.899	6.29276	15.6859	18.8021
296	CCNA_00279	CCNA_00279	CC_0277	NAD(P)H-quinone reductase	16.4576	-1.7113	-0.775089	0.000101522	9.71358	-1.02463	-0.035096	0.945331	16.4576	-1.37698	-0.461505	0.0320645	9.71358	-2.29978	-1.2015	7.579e-10	9.22141	-2.35642	-1.23659	8.90303e-10	16.4576	-1.34388	-0.426409	0.0476232	20.6688	-1.64953	-0.722059	0.0024847	20.6688	-2.86009	-1.51606	2.68266e-12	5.90101	6.17271	3.40709	3.69479	3.48753	7.65048	8.24493	8.94814	8.35339	7.65876	8.44554	14.0015	14.6959
297	CCNA_00280	CCNA_00280	CC_0278	tRNA pseudouridine synthase A	59.676	-1.42483	-0.510792	0.000324095	28.6799	-1.12845	-0.174347	0.469203	59.676	-1.18512	-0.245034	0.11611	35.0198	-1.49638	-0.581478	1.2217e-05	35.0198	-1.6886	-0.755825	1.10065e-08	59.676	-1.05022	-0.0706861	0.702435	59.676	-1.11498	-0.157024	0.29907	50.6403	-1.60924	-0.686376	2.12442e-08	28.6093	26.5198	16.7467	21.245	20.0856	35.6351	28.8573	33.2114	28.4697	30.9038	26.9926	46.6367	42.791
298	CCNA_00281	CCNA_00281	CC_0279	methionyl-tRNA formyltransferase	140.071	-1.35348	-0.436676	0.000838257	82.9918	-1.11454	-0.156446	0.419743	140.071	-1.46522	-0.551118	1.5943e-05	85.8483	-1.77935	-0.831348	1.03586e-13	85.8483	-1.98315	-0.987794	7.38067e-19	140.071	-1.31464	-0.394672	0.00295762	140.071	1.44547	0.53154	3.09227e-05	85.8483	1.0542	0.076146	0.550874	79.2948	81.8913	64.3882	55.545	58.6422	122.609	127.796	104.624	118.482	95.8017	104.327	90.2203	73.8037
299	CCNA_00282	CCNA_00282	CC_0280	conserved cell surface protein	73.5991	-1.44075	-0.526818	0.0422636	64.8137	-1.06374	-0.0891393	0.855051	73.5991	-2.14081	-1.09816	3.39007e-06	64.8137	-2.89956	-1.53584	2.05765e-13	63.6433	-3.08437	-1.62497	8.50567e-15	73.5991	-2.01254	-1.00902	2.64147e-05	73.5991	-1.3114	-0.391103	0.0414213	73.1497	-1.91638	-0.938387	1.10528e-08	15.3848	15.0431	12.7621	8.99066	9.81675	34.0245	37.5144	26.6723	31.8793	29.2914	30.8014	25.687	26.042
300	CCNA_00283	CCNA_00283	CC_0281	2,3,4,5-tetrahydropyridine-2-carboxylate N-succinyltransferase	225.684	-1.39111	-0.476234	0.000186981	140.34	-1.11732	-0.16004	0.385777	225.684	-1.546	-0.628537	3.83153e-07	136.439	-1.92483	-0.944731	2.84426e-18	140.34	-2.15065	-1.10477	1.51325e-24	225.684	-1.38367	-0.468497	0.000254284	258.467	-1.51036	-0.594896	1.24671e-06	258.467	-2.12881	-1.09005	1.05414e-24	115.491	125.695	98.5746	78.5143	82.9257	204.55	203.031	152.462	176.615	168.358	155.663	231.709	277.061
301	CCNA_00284	CCNA_00284	CC_0282	pyrimidine 5'-nucleotidase family protein	137.552	-1.62868	-0.703706	6.0124e-08	114.303	-1.03655	-0.0517868	0.842544	137.552	-1.97164	-0.979394	7.24136e-15	114.303	-3.09795	-1.63131	6.73825e-48	109.214	-3.21117	-1.6831	2.75482e-50	137.552	-1.90212	-0.927607	1.79838e-13	166.985	-1.60021	-0.678264	6.30411e-08	166.985	-2.63903	-1.40001	9.08344e-37	57.2187	56.5146	35.6301	35.1005	33.9711	129.052	116.254	91.8905	117.629	105.207	101.843	119.487	139.071
302	CCNA_00285	CCNA_00285	CC_0283	acetylglutamate kinase	353.362	-1.05326	-0.0748616	0.708676	158.725	-1.06652	-0.0929147	0.740991	353.362	-1.09516	-0.131142	0.450679	279.538	-1.08154	-0.113089	0.453046	279.538	-1.15349	-0.206004	0.143277	353.362	-1.02685	-0.0382277	0.851195	361.331	-1.34741	-0.43019	0.211245	361.331	-1.43762	-0.523679	0.0682252	205.376	196.063	181.384	189.296	201.05	245.419	197.466	216.476	199.118	231.644	186.63	357.723	409.108
303	lovR	CCNA_00286	CC_0284	two-component receiver domain protein LovR	38.5568	-1.22604	-0.294006	0.222845	33.4446	-1.28701	-0.364018	0.206919	38.5568	-2.13497	-1.09422	1.51895e-07	27.7985	-2.03384	-1.0242	7.91535e-08	33.4446	-2.61756	-1.38822	1.18665e-13	38.5568	-1.65887	-0.730199	0.000824843	46.9644	-1.60636	-0.683798	0.00902882	46.9644	-1.9953	-0.996608	9.79867e-06	12.3816	9.60199	10.4523	7.45116	8.84799	20.7368	24.7348	24.6074	20.4573	19.0797	14.9039	25.3712	22.9083
304	lovK	CCNA_00287	CC_0285	photosensory histidine protein kinase LovK	58.6254	-1.17951	-0.238187	0.105463	47.9681	1.03286	0.0466469	0.863714	58.6254	-1.80846	-0.854764	7.1757e-11	47.9681	-2.2032	-1.1396	4.95652e-23	43.105	-2.1331	-1.09295	9.11978e-21	58.6254	-1.86789	-0.901411	3.78534e-12	61.0108	-1.37239	-0.456689	0.000543518	61.0108	-1.6395	-0.713258	4.60442e-10	40.5167	40.054	31.7032	35.1005	35.7795	71.6729	71.3186	75.1988	80.6358	70.9443	74.8507	72.6395	81.692
305	CCNA_00288	CCNA_00288	CC_0286	ABC-type sulfate transport system, periplasmic component	105.231	1.23716	0.307034	0.130017	199.835	1.07675	0.106677	0.742537	171.19	-4.16052	-2.05676	4.67513e-33	199.835	-3.62104	-1.85641	2.93378e-34	171.19	-3.36295	-1.74973	1.66816e-30	199.835	-4.47981	-2.16344	1.13854e-36	145.194	-1.87231	-0.904818	1.29982e-13	145.194	-1.53335	-0.61669	1.45007e-08	67.0186	66.3452	83.849	75.6816	87.9632	285.081	320.522	227.145	339.079	233.256	324.408	157.596	199.475
306	CCNA_00289	CCNA_00289	CC_0287	hypothetical protein	45.8983	-1.3257	-0.406758	0.162606	119.931	1.03018	0.0429031	0.933813	107.813	-5.75338	-2.52441	4.86324e-27	119.931	-7.8575	-2.97407	1.14223e-44	107.813	-7.62728	-2.93117	7.51912e-43	119.931	-5.92705	-2.56731	2.77178e-28	61.6719	-1.75337	-0.810127	0.000314773	61.6719	-2.35662	-1.23672	6.61219e-10	5.53219	8.64179	4.73527	5.48061	5.94172	36.8431	46.9961	39.4062	39.8917	38.2938	48.8517	19.0547	16.641
307	CCNA_00290	CCNA_00290	CC_0288	autotransporter protein	634.197	1.08275	0.114704	0.655709	309.264	1.23111	0.299958	0.257676	634.197	1.10512	0.144205	0.531816	570.733	-1.02886	-0.0410492	0.846114	570.733	1.19657	0.258909	0.157955	634.197	-1.114	-0.155753	0.520322	634.197	-1.05989	-0.083917	0.552962	570.733	1.00845	0.0121398	0.923118	1239.42	1325.3	1430	1367.26	1368.4	1143.95	1146.66	1190.1	1375.92	1427.35	1482.61	1912.84	1989.35
308	phoR	CCNA_00291	CC_0289	phosphate regulon sensor protein phoR	81.3788	1.01102	0.0158163	0.933021	30.5997	1.15272	0.205048	0.292072	81.3788	1.33613	0.418062	0.00224304	68.6086	1.17188	0.228831	0.0622606	68.6086	1.35086	0.433879	0.000318797	81.3788	1.15911	0.213014	0.148449	81.3788	-1.00929	-0.0133445	0.935207	68.6086	-1.0112	-0.0160655	0.903852	70.0218	73.0208	69.2967	74.8195	73.0444	47.5135	53.592	58.8512	59.1556	67.5852	57.4628	109.064	97.0362
309	pstC	CCNA_00292	CC_0290	phosphate transport system permease protein pstC	73.5988	1.05335	0.074983	0.745018	52.6859	-1.28935	-0.366642	0.085966	73.5988	-1.77883	-0.830926	1.41282e-06	64.1867	-1.30976	-0.389301	0.0138326	64.1867	-1.68873	-0.755943	6.28286e-07	73.5988	-1.37963	-0.464284	0.0115987	73.5988	-1.27714	-0.352921	0.00689871	71.4708	-1.22863	-0.297049	0.0092302	67.0713	63.9675	78.9405	56.0377	72.011	122.005	132.331	95.6762	104.673	82.9027	83.793	119.171	133.344
310	pstA	CCNA_00293	CC_0291	phosphate transport system permease protein pstA	117.389	-1.10493	-0.143959	0.331585	55.2729	-1.10725	-0.146985	0.459338	117.389	-1.16174	-0.216293	0.114233	88.3587	-1.15931	-0.213267	0.0736712	88.3587	-1.28365	-0.360252	0.00169544	117.389	-1.04921	-0.069308	0.67082	145.201	-1.62872	-0.703743	8.77216e-09	145.201	-1.82419	-0.867253	6.04643e-16	98.4203	90.4873	84.3687	86.3349	85.509	120.394	103.474	105.313	105.525	94.3237	97.8689	212.549	266.363
311	pstB	CCNA_00294	CC_0292	phosphate transport ATP-binding protein pstB	139.534	-1.00954	-0.0137043	0.943022	80.689	-1.20549	-0.269625	0.0995127	139.534	-1.42914	-0.515147	6.89725e-05	114.611	-1.19684	-0.259226	0.0295697	114.611	-1.44278	-0.528851	3.41828e-06	139.534	-1.18552	-0.245522	0.084734	139.534	-1.29173	-0.36931	0.0043877	137.268	-1.32142	-0.402086	0.000326342	70.3379	72.5636	77.3813	64.2278	70.6548	113.549	101.619	91.8905	89.1596	82.9027	82.3027	137.699	147.391
312	phoU	CCNA_00295	CC_0293	phosphate transport system protein phoU	119.546	-1.09372	-0.129244	0.406165	52.4639	-1.24799	-0.319604	0.0657123	119.546	-1.08313	-0.115208	0.455165	90.6604	1.05347	0.075152	0.591677	90.6604	-1.18464	-0.244452	0.050825	119.546	1.1522	0.204396	0.182755	137.851	-1.51588	-0.600159	2.37155e-06	137.851	-1.68111	-0.749416	1.64136e-11	51.6865	51.1649	49.8936	45.0149	45.9837	62.4118	55.8594	49.5589	47.5632	41.6529	45.2085	113.591	134.64
313	phoB	CCNA_00296	CC_0294	phosphate regulon response regulator PhoB	63.2669	1.14526	0.195676	0.207583	25.993	-1.06723	-0.0938728	0.754711	63.2669	-1.01108	-0.0159009	0.935155	60.1817	1.20886	0.273648	0.0460253	60.1817	1.13271	0.179775	0.205193	63.2669	1.05553	0.0779719	0.676801	65.2126	-1.35118	-0.43422	0.011252	65.2126	-1.19673	-0.259092	0.0891807	28.6093	25.8339	30.9525	30.4204	31.969	27.7833	27.2083	27.3606	28.4697	27.8134	20.5343	58.0063	59.1078
314	CCNA_00297	CCNA_00297	CC_0295	two-component response regulator	21.5884	-1.0089	-0.0127896	0.971728	7.89503	1.29207	0.369687	0.416108	21.5884	1.52187	0.605843	0.0415224	17.8283	1.16745	0.223366	0.409591	17.8283	1.50844	0.593053	0.0244692	21.5884	1.17785	0.236155	0.469122	21.5884	1.18353	0.243095	0.238566	17.8283	1.15798	0.211608	0.243946	11.3805	11.6138	11.2607	11.0844	11.8834	5.83852	7.00819	9.46437	7.67148	12.2271	8.77674	15.5806	14.3717
315	CCNA_00298	CCNA_00298	CC_0296	hypothetical protein	4.94902	-1.10808	-0.148057	0.81044	1.89789	-1.23656	-0.306329	0.767749	4.94902	1.06535	0.0913332	0.88464	3.75304	1.18888	0.249605	0.630651	3.75304	-1.0401	-0.0567242	0.915258	4.94902	1.31737	0.397663	0.504791	5.79863	-1.52798	-0.611624	0.0620703	5.79863	-1.71543	-0.778571	0.00676183	2.05481	2.6977	2.0789	2.15529	2.26044	1.81196	2.26736	2.58119	1.02286	2.28419	1.98719	5.57955	4.53844
316	CCNA_00299	CCNA_00299	CC_0297	phosphoribosylamine--glycine ligase	124.789	-1.48122	-0.566782	9.29611e-05	28.7784	-1.03078	-0.0437336	0.893541	124.789	1.84013	0.879811	1.85701e-09	70.4656	1.28055	0.356763	0.00847371	70.4656	1.24231	0.313029	0.0222989	124.789	1.89677	0.923545	2.18851e-10	124.789	1.53484	0.618091	8.15007e-07	70.4656	1.02281	0.032532	0.802794	98.315	100.592	56.0726	71.1247	74.336	50.9361	59.1574	52.1401	44.8355	61.6732	50.1765	92.7469	90.7688
317	CCNA_00300	CCNA_00300	CC_0298	glyoxalase superfamily protein	57.1957	1.02638	0.0375649	0.911554	52.6739	-1.37287	-0.457194	0.119124	57.1957	-2.26193	-1.17755	2.55215e-07	48.9615	-1.60524	-0.682793	0.00111805	52.6739	-2.20379	-1.13999	1.69077e-08	57.1957	-1.64759	-0.720358	0.00288988	57.1957	-1.14367	-0.19367	0.234559	49.776	-1.12887	-0.174877	0.219532	14.3837	14.5859	14.3213	14.7792	15.5647	27.582	38.9573	32.0068	27.2764	21.0952	23.8462	23.371	24.9614
318	CCNA_00301	CCNA_00301	CC_0299	phosphotransferase family protein	29.0925	-1.6662	-0.736559	0.000119733	7.68987	-1.08014	-0.111212	0.801678	29.0925	1.53015	0.613675	0.00369182	14.5568	-1.00812	-0.0116717	0.958878	14.5568	-1.08891	-0.122884	0.559893	29.0925	1.65277	0.724888	0.00052828	29.0925	1.31025	0.389844	0.0138768	16.8166	-1.2885	-0.365694	0.0122665	21.76	17.375	10.3945	12.5007	12.2709	13.6903	11.749	12.7339	11.7629	11.6897	11.9231	19.6864	23.7728
319	CCNA_00302	CCNA_00302	CC_0300	imidazolonepropionase-related amidohydrolase	100.585	1.18735	0.24775	0.0727561	24.559	1.29296	0.370677	0.036544	100.585	2.31003	1.20791	3.77814e-19	99.6933	2.12135	1.08498	9.99337e-21	99.6933	2.74282	1.45566	4.9028e-33	100.585	1.78662	0.837233	2.20933e-10	100.585	-1.07123	-0.0992693	0.496815	99.6933	1.09403	0.129658	0.278142	79.8743	81.2054	87.4293	101.176	98.4904	34.0245	30.3001	39.5783	43.1308	48.5055	43.0557	121.276	127.184
320	lpxK	CCNA_00303	CC_0301	tetraacyldisaccharide-1-P 4'-kinase	30.3474	-2.02939	-1.02104	9.60774e-07	9.6985	1.0317	0.0450236	0.932763	30.3474	1.40905	0.494723	0.0320707	12.5532	-1.48591	-0.571344	0.00529592	12.5532	-1.44025	-0.52632	0.0122808	30.3474	1.36576	0.449699	0.0552034	30.3474	1.14131	0.190695	0.359943	20.3259	-1.79911	-0.84728	7.75321e-07	18.1245	19.8441	7.62264	8.92908	11.6251	11.677	13.6041	14.9709	11.5925	15.4519	14.4071	27.7925	19.8827
321	CCNA_00304	CCNA_00304	CC_0302	3-deoxy-D-manno-octulosonic-acid transferase	28.0825	-2.17642	-1.12196	1.05551e-07	10.8343	1.04304	0.0607932	0.898982	28.0825	1.19047	0.251528	0.299808	10.8343	-1.90689	-0.93122	2.38903e-06	10.7835	-1.8282	-0.870427	1.53978e-05	28.0825	1.14135	0.190735	0.459112	28.0825	1.44148	0.527555	0.009834	14.9519	-1.52803	-0.611668	0.000898479	21.1804	23.3648	9.12407	10.8996	10.7209	16.3076	17.1082	22.3703	17.9001	15.9893	25.0054	28.9505	16.2087
322	czcD	CCNA_00305	CC_0303	cobalt-zinc-cadmium resistance protein czcD	128.836	1.01919	0.0274289	0.879446	70.7984	1.02191	0.0312684	0.909602	128.836	-1.22529	-0.293121	0.0290409	109.173	-1.22855	-0.296961	0.0106753	109.173	-1.20221	-0.265693	0.0234918	128.836	-1.25213	-0.32439	0.0167758	128.836	1.04414	0.0623182	0.545226	109.173	1.05051	0.0710938	0.409723	81.2442	82.8515	85.4082	81.9628	83.5069	105.093	101.413	95.6762	109.787	92.0395	107.97	116.434	112.597
323	CCNA_00306	CCNA_00306	CC_0304	lysophospholipid acyltransferase	56.4288	-1.19315	-0.25477	0.188586	19.9809	1.07472	0.103962	0.784379	56.4288	1.3184	0.398794	0.0394987	39.523	1.02816	0.0400622	0.839093	39.523	1.10498	0.144024	0.430232	56.4288	1.22674	0.294832	0.143155	56.4288	1.07237	0.100802	0.623699	40.0201	-1.12793	-0.173673	0.300143	24.1309	25.8796	19.2876	22.723	20.9898	19.5289	15.8715	21.1658	17.0477	24.0512	19.3751	31.5824	35.5511
324	CCNA_00307	CCNA_00307	CC_0305	phospholipid-lipopolysaccharide ABC transporter	87.0049	-1.19802	-0.260653	0.0570439	43.9657	-1.1645	-0.219716	0.19727	87.0049	-1.23956	-0.309826	0.0190006	60.4702	-1.27523	-0.350763	0.00230456	60.4702	-1.48502	-0.570479	3.5573e-07	87.0049	-1.06445	-0.0901099	0.568025	87.0049	1.49978	0.584754	3.25375e-06	60.4702	1.2359	0.305562	0.00747544	97.0505	99.9521	81.0194	84.6107	81.1173	112.543	119.139	133.534	107.401	106.685	100.353	99.4845	92.8219
325	ctpA	CCNA_00308	CC_0306	protein tyrosine phosphatase CtpA	237.103	1.1828	0.242201	0.237094	129.718	-1.12037	-0.163981	0.571877	237.103	-1.36414	-0.447989	0.0148803	232.797	-1.0294	-0.0418063	0.827831	232.797	-1.15332	-0.205787	0.215662	237.103	-1.21757	-0.284008	0.155568	237.103	1.17716	0.235307	0.0783937	232.797	1.37621	0.460699	2.95958e-05	102.161	93.9166	124.85	113.615	109.34	147.171	152.119	102.387	138.769	99.967	119.728	116.644	125.564
326	CCNA_R0102	CCNA_R0102			28.5144	-1.03987	-0.056399	0.948202	14.3067	1.60001	0.678085	#N/A	28.5144	1.441	0.52707	0.50516	22.6937	-1.15462	-0.207414	0.755936	22.6937	1.38575	0.470671	0.496757	28.5144	-1.11035	-0.151015	0.853941	28.5144	3.09815	1.63141	0.0147062	22.6937	2.9403	1.55596	0.0103429	0.948376	1.28027	1.32819	0.862118	1.03334	0.603985	0.61837	1.03248	1.5343	0.671821	1.65599	0.736922	0
327	CCNA_00309	CCNA_00309	CC_0307	hypothetical protein	3250.38	1.25497	0.32765	0.0844348	842.188	1.27238	0.347533	0.10159	3115.2	2.065	1.04614	6.99936e-10	3250.38	2.03674	1.02626	5.07238e-12	3250.38	2.59151	1.37379	1.4518e-20	3115.2	1.62294	0.698609	6.79238e-05	3115.2	1.02623	0.0373572	0.910966	3250.38	1.2716	0.346648	0.149386	446.211	458.701	583.363	595.908	524.163	191.463	245.081	220.778	238.157	330.133	267.277	514.688	692.653
328	CCNA_00310	CCNA_00310	CC_0308	3'-phosphoadenosine-5'-phosphosulfate (PAPS) 3'-phosphatase family protein	59.93	-1.42303	-0.508963	0.000311056	33.2643	1.04361	0.0615876	0.838559	59.93	-1.21321	-0.278828	0.0671962	34.9602	-1.80173	-0.849379	2.23813e-11	34.9602	-1.72643	-0.787791	1.52705e-09	59.93	-1.26612	-0.340415	0.0235954	59.93	-1.16216	-0.216806	0.136109	53.2301	-1.67569	-0.744758	7.44005e-10	29.1362	28.8974	20.9045	21.245	18.9231	37.8497	32.5675	35.1042	36.8231	35.0691	38.5845	55.1639	46.465
329	CCNA_00311	CCNA_00311	CC_0309	Zn-dependent protease family protein	163.167	-1.10757	-0.147395	0.311996	62.6832	1.00204	0.00294191	0.990804	163.167	1.14114	0.190481	0.16538	122.129	1.02822	0.0401447	0.764283	122.129	1.03032	0.0430866	0.734765	163.167	1.13882	0.187539	0.190309	163.167	1.14886	0.200197	0.134319	122.129	1.02377	0.0338905	0.788969	128.61	141.149	134.898	111.336	119.093	125.83	117.284	111.852	127.006	106.416	122.709	177.598	168.03
330	CCNA_00312	CCNA_00312	CC_0310	putative membrane spanning protein	164.588	1.02412	0.034382	0.852722	49.2574	1.08943	0.123568	0.66161	164.588	1.59696	0.675327	4.1454e-06	140.405	1.50123	0.586141	4.79881e-06	140.405	1.63547	0.709709	7.88798e-08	164.588	1.46587	0.551759	0.000149837	164.588	2.37926	1.25051	9.04439e-13	140.405	2.40508	1.26609	5.30571e-16	43.5726	38.5909	39.9611	44.707	41.4628	31.4072	24.7348	21.3379	31.0269	23.3794	30.139	32.3193	22.8003
331	CCNA_00313	CCNA_00313	CC_0311	peptidase, M14 family	192.733	1.61302	0.689768	3.34906e-05	64.4547	1.0333	0.047256	0.891394	144.267	1.00985	0.0141411	0.947675	192.733	1.57642	0.656653	5.64048e-06	192.733	1.62891	0.703909	1.02332e-06	144.267	-1.02322	-0.0331149	0.882091	144.267	-1.23152	-0.300439	0.0189909	192.733	1.29288	0.37059	0.000629213	166.282	161.496	302.827	241.455	248.648	168.109	176.235	142.998	186.673	152.235	164.605	278.872	292.73
332	CCNA_00314	CCNA_00314	CC_0312	hypothetical protein	63.173	1.13814	0.186682	0.372327	15.3514	1.01516	0.0217102	0.965122	63.173	1.81919	0.863298	1.60558e-05	60.0674	2.03958	1.02827	3.15877e-09	60.0674	2.0705	1.04998	4.46027e-09	63.173	1.79202	0.841587	2.01498e-05	63.173	-1.14221	-0.191834	0.204294	60.0674	-1.01627	-0.0232799	0.870723	24.4997	23.502	24.1384	31.0978	26.7377	12.281	12.9858	14.1105	12.7858	14.2426	12.9167	42.2151	35.8753
333	CCNA_00315	CCNA_00315	CC_0313	3-polyprenyl-4-hydroxybenzoate decarboxylase	120.144	1.00727	0.010448	0.956271	43.4283	-1.02326	-0.0331692	0.905118	120.144	1.18356	0.243133	0.0735335	100.618	1.21989	0.28675	0.0136813	100.618	1.19216	0.253581	0.0303712	120.144	1.21109	0.276302	0.0450706	127.351	-1.39394	-0.479173	0.000119721	127.351	-1.40173	-0.487205	7.18183e-06	116.387	111.84	115.494	118.911	110.18	100.262	103.062	86.9002	99.5588	89.6209	94.0602	227.92	229.948
334	CCNA_00316	CCNA_00316	CC_0314	glutamate 5-kinase	61.533	-1.53645	-0.619605	0.000235086	30.1993	1.09623	0.132553	0.659848	61.533	-1.02223	-0.0317148	0.884219	33.1762	-1.72175	-0.783873	1.36737e-07	33.1762	-1.5706	-0.65132	1.82559e-05	61.533	-1.1206	-0.164268	0.40666	61.533	-1.24929	-0.321108	0.017615	58.5496	-1.94461	-0.959482	6.47052e-17	38.62	47.9642	31.761	28.0804	24.671	48.7215	48.6451	35.9646	44.3241	50.6553	50.5077	78.5349	77.0455
335	cgtA	CCNA_00317	CC_0315	GTP-binding protein CgtA	228.103	-1.13382	-0.181193	0.201174	95.0352	1.02511	0.0357776	0.893541	228.103	1.0763	0.106079	0.460561	167.051	-1.0799	-0.110892	0.366713	167.051	-1.05344	-0.0751141	0.538468	228.103	1.04994	0.070301	0.660142	228.103	-1.02555	-0.0364007	0.813877	178.266	-1.17807	-0.236428	0.035703	145.207	156.33	140.961	127.901	130.072	157.439	128.003	135.082	134.848	153.713	141.587	230.13	226.166
336	CCNA_00318	CCNA_00318	CC_0316	hypothetical protein	511.633	1.51283	0.597251	1.07878e-06	101.22	-1.02401	-0.0342234	0.897832	407.006	1.71669	0.77963	2.18937e-10	511.633	2.65941	1.41111	2.62563e-40	511.633	2.59706	1.37688	5.24281e-38	407.006	1.7579	0.813854	3.16276e-11	407.006	-1.06834	-0.0953766	0.500753	511.633	1.39813	0.483495	5.71679e-06	251.32	233.831	383.326	382.472	334.803	157.036	141.401	126.134	143.371	136.648	133.97	349.933	405.002
337	CCNA_00319	CCNA_00319	CC_0317	acetyltransferase, GNAT family	72.323	-1.69885	-0.764557	8.53044e-08	84.9975	-1.71085	-0.774717	1.40226e-08	84.9975	-2.88875	-1.53045	5.38325e-31	53.2771	-2.86848	-1.52029	1.13082e-32	84.9975	-4.90755	-2.295	4.43936e-77	72.323	-1.68848	-0.755729	7.95992e-08	91.7662	-1.67312	-0.742545	2.68979e-08	91.7662	-2.87329	-1.5227	6.33989e-36	23.3406	24.5994	12.5312	14.2249	15.7585	71.4716	65.9594	70.3805	38.6984	43.6684	38.5845	50.4265	64.8349
338	CCNA_00320	CCNA_00320	CC_0318	LSU ribosomal protein L27P	5919.7	-1.06505	-0.0909211	0.750363	1647.73	-1.11136	-0.15233	0.679867	5919.7	1.46172	0.547668	0.0129963	4642.65	1.52528	0.609077	0.00138905	4642.65	1.37244	0.456747	0.0172947	5919.7	1.6245	0.699998	0.00154605	5919.7	1.16879	0.225012	0.149619	4642.65	1.08354	0.115746	0.407487	1026.14	958.416	810.771	973.085	1011.19	761.021	577.557	697.783	517.399	759.158	555.253	1388.68	1184.86
339	CCNA_00321	CCNA_00321	CC_0319	LSU ribosomal protein L21P	3597.24	-1.07847	-0.10899	0.686596	1477.35	-1.21094	-0.276128	0.335742	3597.24	-1.01364	-0.0195464	0.941884	2778.8	1.10772	0.147592	0.469328	2778.8	-1.09318	-0.128536	0.51625	3597.24	1.19465	0.256582	0.282203	3597.24	-1.22753	-0.295759	0.0186181	3362.5	-1.34119	-0.423509	6.35185e-05	1160.02	1144.42	1013.93	1023.4	1167.87	1354.94	1026.08	1122.82	915.293	1108.77	868.732	2120.44	2133.07
340	CCNA_00322	CCNA_00322	CC_0320	hypothetical protein	100.632	-1.00172	-0.00248033	0.98961	67.9425	-1.19386	-0.255637	0.150544	100.632	-1.66349	-0.734213	3.49084e-08	83.3954	-1.39577	-0.481056	6.80458e-05	83.3954	-1.66635	-0.736693	4.93931e-10	100.632	-1.39337	-0.478576	0.000553406	100.632	-1.0439	-0.0619798	0.697024	83.3954	-1.05931	-0.0831246	0.52471	39.5684	39.1395	40.8851	38.3027	38.5566	67.0424	67.8145	61.9486	59.8375	51.5959	53.654	64.2175	58.9997
341	CCNA_00323	CCNA_00323	CC_0321	low-affinity zinc transport protein	530.526	-1.11236	-0.153624	0.432519	404.076	-1.04698	-0.0662345	0.831287	530.526	-1.82297	-0.866295	5.23126e-08	404.076	-1.93681	-0.953684	7.43282e-12	395.166	-2.0278	-1.01992	1.80009e-13	530.526	-1.74117	-0.80006	7.43956e-07	530.526	-1.20477	-0.268761	0.0348774	484.266	-1.35795	-0.441432	3.49232e-05	368.602	354.633	367.619	290.965	316.526	706.461	675.26	596.428	628.039	585.425	675.809	536.479	681.631
342	CCNA_00324	CCNA_00324	CC_0322	ExbD-family protein	4916.24	1.24659	0.317985	0.170831	1549.86	1.06191	0.0866679	0.824827	4729.98	1.4167	0.502533	0.0170805	4916.24	1.66307	0.73385	4.19602e-05	4916.24	1.76604	0.820518	3.64773e-06	4729.98	1.3341	0.415865	0.0608684	4942.58	-1.37518	-0.459617	0.00304204	4942.58	-1.11708	-0.159734	0.265195	1440	1256.12	1586.09	1840.68	1614.4	1000.8	948.785	905.31	1059.86	1011.09	960.308	2524.06	2702.64
343	CCNA_00326	CCNA_00326	CC_0323	vegetatible incompatibility protein HET-E-1	127.776	-1.50166	-0.586556	4.52093e-06	43.9865	1.00337	0.00485491	0.988484	127.776	1.27312	0.348364	0.0104456	70.9456	-1.18349	-0.243046	0.0476808	70.9456	-1.17951	-0.238191	0.0530248	127.776	1.26884	0.34351	0.0128308	127.776	1.04856	0.0684039	0.648098	92.8062	-1.45072	-0.536774	1.62226e-06	79.5055	84.1774	52.7232	54.8061	56.188	61.8078	59.1574	71.0688	57.9623	69.0632	65.7428	114.012	112.272
344	CCNA_R0103	CCNA_R0103			16.1058	-2.75315	-1.46109	0.0467263	8.98939	-1.08867	-0.122567	#N/A	16.1058	-1.37675	-0.461265	0.545605	8.86516	-3.48168	-1.79978	0.00676139	8.98939	-3.7904	-1.92235	0.00390504	16.1058	-1.26462	-0.338699	0.68161	16.1058	1.07688	0.106858	0.879054	11.5523	-2.59585	-1.37621	0.0181368	1.05375	1.00592	0.346483	0.492639	0.258335	0.603985	0.824493	2.58119	1.5343	1.20928	1.15919	2.00022	1.18864
345	CCNA_00327	CCNA_00327	CC_0324	FMN-binding nitroreductase family enzyme	51.7234	-1.51711	-0.601326	0.00336273	12.964	1.27731	0.353113	0.311072	51.7234	2.19826	1.13636	3.15158e-07	28.3797	1.1344	0.181925	0.40027	28.3797	1.44898	0.535038	0.0115381	51.7234	1.721	0.783251	0.000305918	51.7234	1.50873	0.593339	5.12929e-05	28.3797	-1.01864	-0.026646	0.86676	21.8653	20.7129	13.3396	15.2718	13.4334	10.8717	7.21431	10.6689	14.1496	14.2426	8.27994	16.9492	22.26
346	mtgA	CCNA_00328	CC_0325	monofunctional biosynthetic peptidoglycan transglycosylase MtgA	77.007	1.2247	0.292429	0.0421686	22.4248	1.08235	0.114163	0.718098	75.573	1.58655	0.665896	1.44895e-05	77.007	1.79522	0.844162	1.18272e-10	77.007	1.94305	0.958324	2.3792e-12	75.573	1.46585	0.551733	0.000271329	75.573	-1.03058	-0.0434598	0.794894	77.007	1.17313	0.230364	0.0611241	31.7179	33.0126	40.1343	40.2732	38.5566	21.3408	18.345	21.3379	17.2182	25.1261	23.1838	47.0578	50.0309
347	CCNA_00329	CCNA_00329	CC_0326	ribosomal-protein-alanine acetyltransferase	52.9477	-1.01539	-0.0220273	0.943096	13.3225	1.08705	0.120425	0.810843	52.9477	1.87914	0.910073	0.000108744	43.4009	1.70246	0.767621	0.000188502	43.4009	1.85067	0.888045	2.9316e-05	52.9477	1.72865	0.789648	0.000680878	52.9477	1.77938	0.831379	3.56898e-08	43.4009	1.72979	0.790595	7.75891e-09	17.703	18.381	18.1904	16.0108	19.1814	11.4757	7.42044	9.80853	8.69434	11.5553	10.7639	16.6334	14.2637
348	mopB	CCNA_00330	CC_0327	molybdenum-pterin binding protein mopB	20.0364	-1.23702	-0.306874	0.206617	5.83555	1.02219	0.0316613	0.959602	20.0364	1.52751	0.611186	0.0183801	13.589	1.20802	0.27265	0.259351	13.589	1.23483	0.304312	0.218025	20.0364	1.49436	0.579525	0.0236786	20.0364	1.27463	0.350084	0.120001	13.589	1.01711	0.0244793	0.914695	9.48376	9.69344	6.75643	7.75906	8.84799	5.43587	5.56533	7.5715	6.64862	6.71821	5.79596	12.4224	10.3736
349	CCNA_00331	CCNA_00331	CC_0328	molybdate-binding protein	26.4441	-1.50314	-0.587976	0.00275578	13.3905	-1.00525	-0.00755347	0.988484	26.4441	-1.15845	-0.212197	0.341557	14.6064	-1.73222	-0.79262	1.24636e-05	14.6064	-1.74131	-0.800173	1.6235e-05	26.4441	-1.1524	-0.204643	0.374807	26.4441	1.1717	0.228608	0.181571	17.1055	-1.29939	-0.377833	0.0129558	12.0654	12.8484	8.77758	7.9438	8.13757	10.0664	15.047	17.7242	13.1268	13.8395	16.2287	14.8437	12.6428
350	CCNA_00332	CCNA_00332	CC_0329	molybdenum transport system permease protein modB	42.0226	-1.36588	-0.449832	0.0654772	24.4192	1.15168	0.203734	0.604721	42.0226	-1.14487	-0.19518	0.457524	25.486	-1.80094	-0.848747	3.03171e-05	25.486	-1.56375	-0.645013	0.00215063	42.0226	-1.31852	-0.398915	0.111019	42.0226	1.10531	0.144456	0.380568	28.9258	-1.25191	-0.324133	0.0196993	17.703	17.5122	13.8593	11.8233	12.9168	19.1262	18.9633	22.0262	27.4469	19.3485	23.6806	23.7921	21.7197
351	CCNA_00333	CCNA_00333	CC_0330	LytTr DNA-binding domain protein	60.3772	-1.19202	-0.253403	0.16866	13.9832	-1.01145	-0.0164219	0.970682	60.3772	1.87678	0.908257	5.01241e-07	42.055	1.59248	0.671276	3.5896e-05	42.055	1.57446	0.654854	8.43756e-05	60.3772	1.89826	0.924679	2.03735e-07	60.3772	2.5039	1.32418	1.8748e-11	42.055	2.07404	1.05244	3.43236e-09	27.1868	34.8415	28.2384	24.2009	25.7044	18.1196	13.6041	17.7242	17.3887	14.1082	17.8847	22.0024	15.8845
352	CCNA_00334	CCNA_00334	CC_0331	conserved hypothetical membrane protein	28.017	-1.11052	-0.151234	0.576393	9.24915	-1.08847	-0.122302	0.820697	28.017	1.22994	0.298589	0.268362	21.0751	1.20552	0.269657	0.260375	21.0751	1.10754	0.147355	0.549838	28.017	1.33875	0.420891	0.115643	28.017	1.10587	0.145181	0.522879	21.0751	-1.01731	-0.024759	0.905672	9.58913	9.92206	8.3156	8.80592	9.30008	8.05314	4.94696	10.3248	6.13718	8.59931	6.78955	12.0013	11.8864
353	CCNA_00335	CCNA_00335	CC_0332	putative secreted protein	14.9102	-1.05482	-0.0769933	0.841398	8.35661	1.55109	0.633281	0.174628	14.9102	1.22452	0.292217	0.432531	11.9072	-1.33613	-0.418057	0.142419	11.9072	1.16088	0.215224	0.517187	14.9102	-1.26669	-0.341064	0.316863	14.9102	1.81549	0.860362	0.0112086	11.9072	1.70602	0.770634	0.0113735	3.16125	4.93817	3.52258	4.43375	3.68128	2.61727	4.12246	3.26951	5.11432	4.83711	5.63036	4.42153	2.5934
354	CCNA_00336	CCNA_00336	CC_0333	lignostilbene-alpha,beta-dioxygenase	4.72134	1.25509	0.327785	0.271223	2.20711	-1.00537	-0.00772487	0.990804	4.4901	-1.15239	-0.20463	0.554394	4.72134	1.09496	0.13088	0.663679	4.72134	1.08911	0.123156	0.682592	4.4901	-1.14624	-0.196905	0.580195	4.4901	1.31114	0.390821	0.198494	4.72134	1.62445	0.699949	0.00534051	3.7935	4.29803	4.85077	5.11113	5.36046	5.03321	4.74083	4.30199	3.06859	6.31512	4.13997	4.73736	4.32233
355	CCNA_00337	CCNA_00337	CC_0334	TetR-family transcriptional regulator	61.8365	-1.21107	-0.276282	0.0668447	21.8827	1.3322	0.41381	0.0535224	61.8365	1.64038	0.714031	7.8912e-06	42.672	1.01673	0.0239385	0.885964	42.672	1.35449	0.437749	0.00360806	61.8365	1.23133	0.300221	0.0651206	61.8365	-1.00603	-0.00866842	0.962224	47.2285	-1.23378	-0.303084	0.0167557	28.3459	26.2454	19.6918	24.4472	23.5085	13.0863	17.3144	19.1008	20.2868	23.7825	22.0247	36.7408	45.7086
356	CCNA_00338	CCNA_00338	CC_0335	TonB-dependent receptor	171.504	-4.14189	-2.05029	9.15079e-68	20.4639	1.04257	0.0601412	0.823947	171.504	3.83264	1.93834	5.59835e-55	34.5819	-1.12669	-0.172089	0.171405	34.5819	-1.08069	-0.111948	0.38643	171.504	3.67616	1.8782	1.98988e-53	171.504	2.55763	1.35481	9.61372e-20	50.8351	-1.63844	-0.712327	2.07349e-07	231.404	245.674	52.3768	60.2251	60.3859	61.8078	58.539	65.9065	63.588	60.7326	70.8763	115.802	120.485
357	CCNA_00339	CCNA_00339	CC_0336	transporter, major facilitator superfamily	48.8277	-1.02265	-0.0323128	0.862224	12.6389	-1.03602	-0.0510501	0.881672	48.8277	1.63202	0.706663	1.65288e-06	39.719	1.65336	0.7254	2.77506e-08	39.719	1.59588	0.67435	4.76534e-07	48.8277	1.69081	0.757713	1.82359e-07	48.8277	1.61902	0.695118	2.05686e-07	39.719	1.56283	0.644161	6.9625e-08	40.8855	38.9566	38.4597	38.7953	39.7837	25.5687	20.8184	26.5002	23.0144	22.9763	24.8398	32.0035	33.39
358	CCNA_00340	CCNA_00340	CC_0337	succinyl-CoA synthetase beta chain	2621.69	1.13419	0.181659	0.648895	1161.54	-1.10671	-0.146281	0.8004	2621.69	-1.10097	-0.138779	0.712163	2465.46	1.1401	0.189162	0.540165	2465.46	1.03017	0.0428805	0.892587	2621.69	1.00521	0.00750245	0.987202	2630.52	-1.32214	-0.402879	0.0184027	2630.52	-1.18113	-0.240165	0.112731	1939.38	1966.17	2454.14	2005.29	2184.94	2442.11	2191.3	1817.16	2035.33	1877.47	1915.32	3376.16	3809.37
359	sucD	CCNA_00341	CC_0338	succinyl-CoA synthetase alpha chain	1859.49	1.11916	0.162411	0.515739	892.964	-1.10105	-0.138882	0.69504	1859.49	-1.1907	-0.251813	0.255367	1726.13	1.03489	0.0494803	0.819545	1726.13	-1.06393	-0.0894021	0.650239	1859.49	-1.08142	-0.112931	0.660621	1859.49	-1.16963	-0.226052	0.078545	1726.13	-1.05879	-0.082419	0.483624	1004.33	1038.52	1255.02	1079.68	1094.63	1375.07	1203.55	1070.85	1129.41	1098.29	1086.16	1620.81	1729.04
360	sucA	CCNA_00342	CC_0339	2-oxoglutarate dehydrogenase E1 component	912.176	1.17154	0.228405	0.530786	456.563	-1.07247	-0.100932	0.862695	912.176	-1.22859	-0.297002	0.364492	886.329	1.02267	0.0323353	0.917312	886.329	-1.0487	-0.0685965	0.814916	912.176	-1.14557	-0.19607	0.591502	912.176	-1.11937	-0.162684	0.348868	886.329	1.03304	0.0469017	0.766988	1664.29	1692.1	2163.73	1838.84	1895.54	2251.25	2074.84	1860.18	2020.5	1836.62	1910.85	2564.28	2690.76
361	sucB	CCNA_00343	CC_0340	dihydrolipoamide succinyltransferase	902.554	1.09536	0.131399	0.627077	500.348	1.01172	0.0168091	0.970116	902.554	-1.25442	-0.327017	0.148214	818.213	-1.15864	-0.212428	0.29156	818.213	-1.14522	-0.195619	0.323296	902.554	-1.26912	-0.343826	0.14392	902.554	-1.30677	-0.386001	0.0977598	894.708	-1.20888	-0.273672	0.178507	661.808	692.715	865.169	651.884	708.42	900.743	959.71	688.834	901.484	783.478	893.903	1133.7	1269.58
362	CCNA_00344	CCNA_00344		hypothetical protein	102.52	1.14909	0.200495	0.325777	78.0736	-1.57674	-0.656942	0.000686325	102.52	-1.89529	-0.922418	1.29055e-07	97.5707	-1.04607	-0.0649809	0.732767	97.5707	-1.64938	-0.721923	3.4795e-06	102.52	-1.20203	-0.265476	0.194468	135.452	-1.73831	-0.797683	2.11472e-06	135.452	-1.53085	-0.614334	3.5347e-05	22.761	21.5359	28.4116	23.8314	24.0252	45.9029	49.2635	31.3185	29.3221	23.9168	26.827	56.0061	49.4906
363	CCNA_00345	CCNA_00345	CC_0341	alpha/beta family hydrolase	95.4105	1.27587	0.351476	0.0100381	37.1916	1.17912	0.237708	0.235856	90.2243	1.256	0.328837	0.0244127	95.4105	1.35906	0.442605	0.000283311	95.4105	1.60249	0.680313	4.20428e-08	90.2243	1.0652	0.0911283	0.591662	90.2243	1.01353	0.0193833	0.908796	95.4105	1.27681	0.352544	0.00239044	48.2091	45.2208	63.5797	56.8998	57.9963	38.8564	38.545	34.4159	48.0746	38.4282	45.8709	67.2705	65.4832
364	CCNA_00346	CCNA_00346	CC_0342	dihydrolipoamide dehydrogenase	702.599	1.06236	0.0872677	0.735851	251.53	1.03767	0.0533517	0.894525	702.599	1.27036	0.34524	0.0954687	622.55	1.30058	0.379156	0.0326475	622.55	1.34958	0.432508	0.0130282	702.599	1.22424	0.291889	0.185293	702.599	-1.19366	-0.255396	0.378648	636.916	-1.13807	-0.186594	0.457863	608.383	613.613	594.392	663.461	689.562	449.164	494.284	499.203	454.322	572.66	469.142	971.053	1008.61
365	CCNA_00347	CCNA_00347		hypothetical protein	9.42165	-2.66881	-1.4162	0.0634965	7.7955	1.05008	0.0705045	#N/A	9.42165	-1.82674	-0.869268	0.229007	7.7955	-5.11939	-2.35597	0.000263053	6.99401	-4.87522	-2.28547	0.000488827	9.42165	-1.91823	-0.939772	0.202285	9.42165	1.99026	0.992958	0.138085	3.60668	-1.36347	-0.447279	0.523848	1.05375	1.05165	0.288736	0.369479	0.516671	1.61063	2.06123	2.06495	3.40955	2.14983	0.496797	1.15802	0.324174
366	CCNA_R0104	CCNA_R0104			1.12978	12.2771	3.6179	0.308812	0	-1.07859	-0.10914	#N/A	0	-2.53073	-1.33955	0.790778	1.12978	5.23245	2.38749	0.448102	1.12978	4.85122	2.27835	0.482335	0	-2.34634	-1.23041	0.813056	0.268794	-5.04045	-2.33355	0.553982	1.12978	2.74113	1.45477	0.398915	0	0	0.0577472	0	0.193752	0	0	0	0	0	0	0	0
367	CCNA_00348	CCNA_00348	CC_0343	methyl-accepting chemotaxis protein	386.129	1.52129	0.605291	9.3343e-06	93.6068	-1.00515	-0.00741271	0.980618	304.593	1.41677	0.502608	0.000251114	386.129	2.16642	1.11531	1.02257e-21	386.129	2.15531	1.1079	2.08254e-21	304.593	1.42407	0.51002	0.000255603	304.593	-1.02484	-0.035405	0.912861	386.129	1.46576	0.551651	0.0145499	381.879	375.941	549.927	621.156	558.198	297.765	247.142	257.603	253.329	280.553	263.633	541.638	597.778
368	CCNA_00349	CCNA_00349	CC_0344	integrase/recombinase, XerC-CodV family	27.7382	-1.24409	-0.315093	0.168481	9.72165	1.02725	0.0387905	0.941437	27.7382	1.27253	0.347702	0.143207	18.6426	-1.00429	-0.00618195	0.978225	18.6426	1.02286	0.0326085	0.891025	27.7382	1.23877	0.308911	0.207072	27.7382	-1.13099	-0.17758	0.273071	23.9053	-1.42659	-0.512574	0.00013708	15.5955	15.9119	11.0297	14.656	12.3355	11.2744	11.1307	14.4547	9.54673	15.9893	12.0887	25.5817	27.9871
369	CCNA_00350	CCNA_00350	CC_0345	hypothetical protein	145.364	-1.27106	-0.346034	0.0110949	49.3308	1.00713	0.0102541	0.975532	145.364	1.30072	0.379311	0.00666553	95.5394	1.01609	0.0230232	0.875579	95.5394	1.02333	0.0332773	0.813647	145.364	1.29151	0.369057	0.00898003	145.364	1.15029	0.202002	0.145467	96.4548	-1.1192	-0.162467	0.183185	58.9047	63.9675	44.6964	50.9881	49.6004	48.1175	41.4308	51.6239	44.6651	47.1618	51.0045	82.8511	74.344
370	CCNA_00351	CCNA_00351	CC_0346	primosomal protein N'	27.4687	-1.72218	-0.784239	5.95223e-09	7.88905	1.07382	0.102746	0.741916	27.4687	1.63998	0.713683	1.87671e-06	13.3256	-1.12764	-0.173302	0.236843	13.3256	-1.05012	-0.0705565	0.653896	27.4687	1.52725	0.610937	3.50128e-05	27.4687	1.52974	0.613288	5.92961e-06	13.7288	-1.1405	-0.18967	0.15194	33.6673	39.9626	19.9805	22.3535	21.9585	23.7568	18.345	24.9515	21.8211	23.9168	26.6614	38.32	33.6061
371	CCNA_00352	CCNA_00352	CC_0347	integral membrane protein	1273.57	-1.03733	-0.0528765	0.853418	619.209	-1.12997	-0.176285	0.592566	1273.57	-1.20819	-0.272847	0.215467	1019.21	-1.10914	-0.149439	0.453954	1019.21	-1.25329	-0.325724	0.0767936	1273.57	-1.06922	-0.0965626	0.71023	1539.73	-1.59562	-0.67412	0.0130809	1539.73	-1.67686	-0.745761	0.00131215	665.971	596.055	654.738	568.382	601.663	889.872	756.266	641.513	733.905	642.664	647.657	1225.5	1527.73
372	CCNA_00353	CCNA_00353	CC_0348	O-antigen acetylase	131.918	1.27115	0.346129	0.00893758	41.8875	-1.11862	-0.161715	0.432782	124.977	1.20453	0.268465	0.0516083	131.918	1.71274	0.776309	9.21536e-12	131.918	1.53113	0.614594	9.22983e-08	124.977	1.3474	0.43018	0.00144676	124.977	1.0095	0.013635	0.933824	131.918	1.26751	0.342001	0.00225822	85.7226	84.1774	113.993	106.964	102.882	82.9473	68.8452	60.3999	67.85	56.2986	65.5772	120.118	126.32
373	CCNA_00354	CCNA_00354	CC_0349	NlpC/P60 CHAP domain amidase protein	1543.48	1.22625	0.294248	0.186554	598.61	1.08405	0.116434	0.742537	1514.62	1.20023	0.263306	0.214661	1543.48	1.35766	0.44112	0.0120495	1543.48	1.47177	0.557555	0.00118425	1514.62	1.10717	0.146872	0.537271	1514.62	-1.00268	-0.00386567	0.989967	1543.48	1.2075	0.272018	0.26229	699.269	632.314	854.948	839.949	754.081	564.525	609.713	490.771	596.5	578.572	629.11	884.307	1022.77
374	CCNA_00355	CCNA_00355	CC_0350	putative pentapeptide repeat protein	78.6524	1.15218	0.204371	0.156773	20.2872	-1.05388	-0.0757165	0.792926	78.6524	1.60253	0.680347	8.03791e-07	75.4716	1.9459	0.960434	1.3216e-15	75.4716	1.8464	0.884718	4.73292e-13	78.6524	1.68888	0.756063	3.10596e-08	78.6524	1.09848	0.135503	0.346649	75.4716	1.24953	0.321382	0.00525639	62.6455	58.9379	66.8136	74.019	69.1693	36.4404	39.9879	37.3413	36.4822	37.7564	33.2854	86.1146	78.2341
375	CCNA_R0105	CCNA_R0105			22.6044	-2.79351	-1.48208	0.00622304	3.35099	-4.30574	-2.10626	0.0349805	22.6044	2.69837	1.43209	0.0150789	6.73512	4.15908	2.05627	0.00497296	6.73512	-1.03526	-0.0499941	0.939167	22.6044	11.6184	3.53835	2.52672e-06	22.6044	1.42411	0.510064	0.151276	12.1549	-1.99386	-0.995565	0.00260813	3.05588	5.71547	1.50143	1.72424	1.48543	1.61063	2.6796	0.688318	0.170477	0.268728	0.662396	4.63208	4.6465
376	CCNA_00356	CCNA_00356	CC_0351	outer membrane protein	78.9108	-1.09345	-0.128884	0.420629	28.5454	-1.38756	-0.472553	0.00792186	78.9108	1.12991	0.176203	0.265168	59.9186	1.43383	0.519872	9.05571e-05	59.9186	1.03334	0.0473184	0.747413	78.9108	1.56782	0.648756	1.02079e-05	78.9108	-1.03055	-0.0434201	0.792315	62.2186	-1.1417	-0.191178	0.12488	35.8802	39.0481	36.554	30.1741	36.1024	25.5687	36.0716	37.5133	23.6964	24.8574	23.0182	65.3755	51.7598
377	CCNA_00357	CCNA_00357	CC_0352	secretory tripeptidyl aminopeptidase	144.621	1.22984	0.298465	0.0246833	50.4093	-1.00845	-0.012138	0.966844	141.618	1.21904	0.285747	0.0321392	144.621	1.51189	0.59635	8.06689e-08	144.621	1.49922	0.584212	1.7223e-07	141.618	1.22934	0.297885	0.0282683	141.618	1.24574	0.317004	0.0142705	144.621	1.51237	0.596809	3.48052e-08	124.395	126.655	162.732	150.747	149.512	105.899	95.6412	106.861	102.798	101.176	102.506	149.7	139.827
378	CCNA_00358	CCNA_00358	CC_0353	delta 3,5-delta2,4-dienoyl-CoA isomerase precursor	84.9164	-1.64115	-0.714706	6.61772e-08	25.3663	1.12261	0.166855	0.501847	84.9164	1.64327	0.716572	6.78466e-07	43.1652	-1.12116	-0.164988	0.23847	43.1652	1.00129	0.00186652	0.991284	84.9164	1.4638	0.549718	0.000127209	84.9164	1.30709	0.386363	0.00439401	49.5036	-1.27183	-0.346908	0.00451821	46.4704	44.3063	25.582	29.1888	28.2232	27.1793	28.8573	26.8444	31.3678	30.5007	31.1326	53.6901	48.0859
379	CCNA_00359	CCNA_00359	CC_0354	SH3 domain-containing cell surface protein	93.0213	1.08546	0.118307	0.606758	28.2552	-1.04192	-0.059247	0.883777	93.0213	1.38002	0.464686	0.0180456	83.8553	1.56075	0.642239	0.000131704	83.8553	1.49795	0.582992	0.000582972	93.0213	1.43787	0.523933	0.00805755	93.0213	1.69576	0.761933	6.85264e-09	83.8553	1.81665	0.861284	1.30557e-13	42.835	49.2902	52.781	47.9091	49.3421	22.1461	39.7818	38.0296	36.6526	29.0227	30.6358	48.321	32.9577
380	CCNA_00360	CCNA_00360	CC_0355	alpha/beta hydrolase superfamily protein	83.4183	1.21996	0.28683	0.0406487	31.6978	1.07976	0.110715	0.675975	82.4233	1.22754	0.295773	0.0448363	83.4183	1.38692	0.471888	0.000122688	83.4183	1.49755	0.582604	3.18553e-06	82.4233	1.13686	0.185058	0.240357	82.4233	1.06819	0.0951729	0.588601	83.4183	1.28644	0.363382	0.00673379	41.5705	49.5646	61.3853	52.3429	53.1525	33.2192	39.9879	38.2017	45.006	39.1	36.4318	69.1654	61.7012
381	CCNA_00361	CCNA_00361	CC_0356	hot dog superfamily thioesterase	64.8366	1.04512	0.0636669	0.713739	30.7495	1.04485	0.0632927	0.82788	64.8366	-1.03426	-0.0486029	0.780634	56.4187	-1.03399	-0.0482286	0.743207	56.4187	1.0105	0.015064	0.920381	64.8366	-1.08065	-0.111896	0.504088	64.8366	1.37677	0.461288	0.000727298	56.4187	1.42042	0.506316	2.2308e-05	37.2501	39.0481	39.9611	39.7806	39.9774	35.8365	36.8961	44.9128	36.8231	40.3093	46.6989	38.32	41.1702
382	CCNA_00362	CCNA_00362	CC_0357	zinc uptake regulation protein	81.4857	1.07473	0.103977	0.575132	54.909	-1.05144	-0.0723637	0.814834	81.4857	-1.62053	-0.696469	5.48614e-06	72.857	-1.43408	-0.520128	0.0001415	72.857	-1.50785	-0.592492	1.54139e-05	81.4857	-1.54125	-0.624106	5.66895e-05	81.4857	-1.23417	-0.303542	0.0346716	76.4214	-1.16236	-0.217063	0.087662	25.3954	23.7764	25.6398	29.5583	23.9606	39.863	39.7818	39.7504	31.3678	39.9062	41.8965	44.3206	42.5749
383	CCNA_00363	CCNA_00363	CC_0358	PAP2 bacterial acid phosphatase	32.1953	1.00108	0.00156129	0.996254	13.2029	-1.07248	-0.100945	0.823947	32.1953	-1.00774	-0.0111169	0.968086	26.7883	1.0654	0.0913899	0.685983	26.7883	-1.00665	-0.00955558	0.968083	32.1953	1.06424	0.0898286	0.744489	32.1953	1.20471	0.268691	0.0955055	26.7883	1.19052	0.251596	0.0763987	15.6482	15.4089	15.6495	15.6413	15.3064	18.1196	17.9327	11.5293	15.002	14.7801	13.9103	19.5811	18.586
384	CCNA_00364	CCNA_00364	CC_0359	deoxyhypusine synthase	763.977	1.17736	0.23556	0.353666	596.124	-1.36308	-0.446872	0.082216	763.977	-1.95071	-0.964	5.35097e-06	745.198	-1.21551	-0.281568	0.160338	745.198	-1.65685	-0.72844	9.55108e-05	763.977	-1.4311	-0.517128	0.0230862	1227.71	-2.12026	-1.08424	3.80124e-05	1227.71	-1.82466	-0.867631	0.000172906	530.985	507.671	696.028	542.826	595.399	1183.81	1101.11	754.741	828.52	691.17	710.088	1368.25	1687.44
385	CCNA_00365	CCNA_00365	CC_0360	ornithine decarboxylase	356.795	-1.09244	-0.12756	0.382626	224.24	-1.072	-0.1003	0.621305	356.795	-1.53831	-0.621351	2.67703e-07	271.827	-1.56766	-0.648611	9.75131e-10	271.827	-1.68052	-0.748911	1.1543e-12	356.795	-1.435	-0.521051	2.5447e-05	441.294	-1.62751	-0.702671	4.21779e-09	441.294	-1.80094	-0.848751	4.48606e-16	292.627	265.609	252.298	248.352	265.763	451.982	386.687	448.783	375.05	450.389	374.916	635.227	714.697
386	CCNA_00366	CCNA_00366	CC_0361	phosphonates transport ATP-binding protein phnC	243.803	-1.11387	-0.155581	0.284458	76.3065	1.14342	0.193351	0.300697	243.803	1.59812	0.676374	1.3848e-07	182.257	1.25479	0.327442	0.00480436	182.257	1.43474	0.520793	6.21598e-06	243.803	1.39767	0.483023	0.000223543	243.803	1.27115	0.346132	6.02304e-05	182.257	1.12657	0.171942	0.0297018	120.971	119.659	105.62	107.026	111.472	79.3234	69.0513	77.0916	93.5921	83.1715	81.9715	144.647	133.02
387	CCNA_00367	CCNA_00367	CC_0362	phosphonates-binding protein	520.841	-1.06971	-0.0972169	0.519583	148.832	1.07388	0.102828	0.62156	520.841	1.64477	0.717886	3.6046e-09	405.321	1.43181	0.517841	1.67842e-06	405.321	1.53759	0.620669	7.99938e-09	520.841	1.53162	0.615058	6.00263e-07	520.841	-1.27394	-0.349299	0.00523352	503.01	-1.38011	-0.464786	1.27107e-05	324.028	339.316	305.945	315.289	309.163	220.656	193.55	191.525	198.947	224.657	225.214	531.532	632.788
388	CCNA_00368	CCNA_00368	CC_0363	phosphonates transport system permease protein phnE	315.956	1.00157	0.0022673	0.989763	92.8895	1.13434	0.181855	0.322763	315.956	1.68619	0.75377	1.88614e-09	263.929	1.48883	0.574182	2.20047e-07	263.929	1.68885	0.756037	1.0282e-11	315.956	1.48649	0.571914	6.77997e-06	315.956	-1.06513	-0.0910278	0.526212	263.929	-1.07708	-0.107128	0.366054	170.023	158.341	151.933	172.3	169.081	106.503	91.5187	94.1275	102.457	120.39	107.474	240.763	256.746
389	CCNA_00369	CCNA_00369	CC_0364	magnesium and cobalt efflux protein corC-like protein	150.926	1.06473	0.0904861	0.558665	53.3013	-1.01228	-0.0176084	0.952997	150.926	1.22652	0.294575	0.0269407	133.357	1.32195	0.402669	0.000390335	133.357	1.30591	0.385061	0.000735563	150.926	1.24159	0.312183	0.0211449	150.926	-1.21118	-0.276408	0.0331939	139.334	-1.15252	-0.204793	0.0715222	119.285	126.883	141.134	121.312	130.718	103.483	97.084	100.494	99.2178	88.1429	110.951	226.656	203.041
390	CCNA_03918	CCNA_03918		hypothetical protein	30.9923	-1.10517	-0.144263	0.727778	25.1304	-1.10238	-0.140617	0.836659	30.9923	-2.01777	-1.01276	0.00217985	24.5604	-2.02288	-1.01641	0.000635913	25.1304	-2.22997	-1.15703	0.000107983	30.9923	-1.83038	-0.872146	0.00979969	30.9923	1.36487	0.448768	0.206916	23.0649	1.21895	0.28564	0.385049	3.00319	2.19474	2.36764	2.21687	2.3896	5.6372	6.80207	3.44159	4.60289	4.70275	4.80237	2.84241	2.48534
391	CCNA_00370	CCNA_00370	CC_0365	ATP synthase B chain	1461.75	-1.453	-0.539036	0.0020967	809.129	-1.20325	-0.266934	0.227716	1461.75	-1.37323	-0.45757	0.00792414	834.593	-1.65826	-0.729672	6.80816e-07	834.593	-1.9953	-0.996606	5.37666e-12	1461.75	-1.14127	-0.190636	0.331866	1864.85	-1.67871	-0.74735	0.00396325	1864.85	-2.47101	-1.3051	2.39239e-09	445.842	479.505	346.483	302.111	306.644	755.988	593.429	557.194	562.746	521.065	500.44	1082.12	1183.24
392	CCNA_00371	CCNA_00371	CC_0366	ATP synthase B' chain	1329.01	-1.48141	-0.566973	0.00157709	716.567	-1.24659	-0.317982	0.139928	1329.01	-1.34012	-0.422357	0.018001	742.789	-1.59256	-0.671347	9.40235e-06	742.789	-1.98526	-0.98933	2.75114e-11	1329.01	-1.07503	-0.104375	0.632075	1329.01	-1.23157	-0.300496	0.0172245	1247.69	-1.84869	-0.886501	1.672e-17	411.384	469.4	340.767	266.025	285.009	688.946	583.123	499.031	500.862	451.867	467.817	844.618	783.638
393	CCNA_00372	CCNA_00372	CC_0367	ATP synthase C chain	8039.53	-1.39505	-0.480315	0.0313615	5778.1	-1.07833	-0.108793	0.774501	8039.53	-1.77378	-0.826825	6.13078e-05	5778.1	-2.29477	-1.19835	1.65519e-11	5729.84	-2.47451	-1.30714	1.42401e-13	8039.53	-1.64494	-0.718032	0.000723195	10134.2	-1.66334	-0.734084	4.16996e-08	10134.2	-2.35052	-1.23298	1.43147e-26	1081.62	1163.67	825.035	807.004	782.175	2087.57	2267.36	1620.13	1923.5	1752.78	1864.15	2317.52	2805.51
394	CCNA_00373	CCNA_00373	CC_0368	ATP synthase A chain	2800.95	1.06031	0.0844887	0.775781	1398.69	-1.2499	-0.321809	0.270653	2800.95	-1.24661	-0.318005	0.176853	2467.47	1.06311	0.088292	0.695915	2467.47	-1.1757	-0.233516	0.250022	2800.95	1.00264	0.00380334	0.990614	2800.95	-1.14829	-0.199483	0.123672	2467.47	-1.09713	-0.133732	0.240116	1373.88	1276.24	1469.55	1304.01	1441.32	1820.81	1875.31	1259.97	1466.96	1209.95	1288.03	2057.17	2253.98
395	CCNA_00374	CCNA_00374	CC_0369	putative ATP synthase protein I	1549.67	-1.18326	-0.242773	0.269335	465.106	-1.1188	-0.161956	0.599457	1549.67	1.35091	0.433933	0.0270169	1098.86	1.27732	0.353116	0.0410378	1098.86	1.14168	0.19116	0.281057	1549.67	1.5114	0.595889	0.00236123	1549.67	3.45789	1.78989	2.73057e-07	1098.86	2.88597	1.52906	5.84743e-07	416.442	317.003	226.658	334.871	368.257	297.362	256.623	260.356	227.758	273.297	226.539	190.652	128.589
396	CCNA_00375	CCNA_00375	CC_0371	hypothetical protein	1749.98	-1.50733	-0.591995	0.00504828	1387.33	-1.30562	-0.384732	0.117444	1749.98	-1.97589	-0.9825	6.96933e-07	1152.26	-2.28115	-1.18976	5.89606e-12	1387.33	-2.97831	-1.57449	3.20436e-20	1749.98	-1.51337	-0.597768	0.00422471	1876.2	-1.41253	-0.498282	4.12824e-05	1876.2	-2.15624	-1.10852	8.77229e-27	458.54	389.063	307.504	279.634	256.269	935.775	917.042	659.581	812.154	592.412	519.649	791.876	943.78
397	CCNA_00376	CCNA_00376	CC_0372	putative membrane spanning protein	61.0341	-2.22808	-1.1558	1.9707e-12	34.6755	-1.27934	-0.355395	0.0997924	61.0341	-1.39824	-0.483609	0.00454575	29.091	-2.43515	-1.28401	3.17375e-17	34.6755	-3.11538	-1.63941	1.1777e-27	61.0341	-1.09294	-0.128215	0.530076	61.0341	1.29924	0.377665	0.091467	35.9619	-1.73505	-0.794977	2.90421e-05	29.6104	29.4918	11.0297	15.8876	12.9168	42.883	39.1634	41.8153	36.3117	33.188	27.3238	39.7938	26.6904
398	smc	CCNA_00377	CC_0373	chromosome partition protein Smc	24.1931	-1.74245	-0.801117	7.73273e-10	9.74398	-1.00836	-0.0120118	0.970001	24.1931	1.07579	0.105401	0.503712	11.6006	-1.60626	-0.683704	2.1151e-08	11.6006	-1.61969	-0.695716	1.79352e-08	24.1931	1.08479	0.117413	0.470122	24.1931	1.18415	0.243847	0.0784051	15.5693	-1.49156	-0.576818	8.97414e-07	51.6338	51.805	26.737	31.0978	31.3232	41.2723	49.0573	53.3447	41.9374	51.3271	49.1829	65.4808	63.106
399	CCNA_00378	CCNA_00378	CC_0374	thiol:disulfide interchange protein dsbA	159.375	1.0897	0.123926	0.420944	68.9871	1.05768	0.08091	0.754711	159.375	1.06857	0.0956843	0.540583	143.76	1.10091	0.138701	0.27932	143.76	1.16442	0.219611	0.0778546	159.375	1.01029	0.0147744	0.936926	168.824	-1.39408	-0.479308	0.000180602	168.824	-1.29637	-0.374475	0.000903823	57.6929	62.7787	75.5334	56.9614	64.3901	52.3454	56.6839	59.8837	60.8604	59.9265	58.1252	114.855	126.536
400	CCNA_00379	CCNA_00379	CC_0375	thiol:disulfide interchange protein dsbA	758.144	1.24438	0.315422	0.0151697	329.653	-1.07439	-0.103518	0.6138	733.85	-1.10509	-0.144165	0.289713	758.144	1.20981	0.274775	0.0132907	758.144	1.12604	0.171257	0.129952	733.85	-1.02858	-0.0406471	0.799691	733.85	-1.24887	-0.320621	0.0110101	758.144	-1.01658	-0.0237199	0.847832	276.82	283.442	372.123	336.472	337.128	322.528	335.569	271.369	315.042	251.799	298.409	486.369	505.28
401	CCNA_R0106	CCNA_R0106			138.042	-1.2421	-0.312782	0.186585	173.152	-1.00384	-0.00553492	0.990306	161.634	-2.88994	-1.53104	1.39697e-14	173.152	-3.57584	-1.83828	5.34781e-25	161.634	-3.58959	-1.84382	1.27453e-24	173.152	-2.87887	-1.5255	1.1261e-14	221.743	-2.12409	-1.08684	2.54106e-09	221.743	-2.68097	-1.42275	4.04115e-18	11.0117	10.2421	10.048	6.77378	8.71882	33.6218	28.8573	29.5977	28.1288	32.7849	30.3046	26.2134	38.4687
402	CCNA_00380	CCNA_00380	CC_0376	conserved hypothetical cytosolic protein	34.4786	-1.13244	-0.179439	0.493286	25.2377	1.01312	0.0187999	0.970001	34.4786	-1.64683	-0.719693	0.00125684	25.2377	-1.8894	-0.917931	2.29593e-06	25.2249	-1.86494	-0.899132	5.17079e-06	34.4786	-1.66843	-0.738493	0.000936392	34.4786	1.29855	0.376903	0.0254473	25.2249	1.13142	0.17813	0.265381	10.8536	12.254	11.434	9.60646	9.55841	17.1129	25.3532	15.143	20.9687	17.4674	19.7063	12.633	12.3186
403	CCNA_00381	CCNA_00381	CC_0377	A/G-specific adenine DNA glycosylase	32.8821	-1.29459	-0.372497	0.037039	16.1235	1.09792	0.13477	0.683684	32.8821	-1.02493	-0.0355186	0.874689	21.2137	-1.45678	-0.542786	0.000561424	21.2137	-1.32686	-0.408016	0.0130443	32.8821	-1.12528	-0.170289	0.402244	32.8821	1.50049	0.585438	6.24928e-05	21.2137	1.14413	0.194251	0.170964	20.4955	22.3589	15.996	16.565	17.2439	21.9448	19.994	23.747	20.6278	27.0072	24.1774	22.1077	19.4505
404	ccrM	CCNA_00382	CC_0378	adenine-specific methyltransferase ccrM	638.863	1.07715	0.107215	0.467737	266.502	1.1497	0.201255	0.209976	638.863	1.20617	0.270437	0.0340986	572.954	1.13006	0.176397	0.12107	572.954	1.29923	0.377652	0.000467627	638.863	1.04912	0.0691817	0.656172	638.863	1.0059	0.00848207	0.957954	572.954	1.0698	0.0973426	0.407487	425.241	428.935	450.66	483.463	446.016	356.351	329.385	375.133	394.655	410.348	415.984	568.483	639.488
405	CCNA_00383	CCNA_00383	CC_0379	ribonuclease HII	102.31	-1.31877	-0.399194	0.00404637	33.9481	1.19205	0.253445	0.243196	102.31	1.56406	0.6453	1.13485e-05	64.6636	-1.0051	-0.00733957	0.96134	64.6636	1.186	0.246106	0.079927	102.31	1.31208	0.391855	0.00831772	102.31	1.26356	0.337495	0.0147328	64.6636	-1.05823	-0.0816557	0.544158	38.1458	42.6145	30.0286	31.221	30.7419	21.1395	24.7348	30.9743	29.8335	34.8003	27.1582	46.5314	43.5474
406	CCNA_00384	CCNA_00384	CC_0380	glucan endo-1,3-beta-glucosidase	99.4227	1.19307	0.254673	0.0691727	43.7472	1.13833	0.186918	0.364319	99.4227	1.1298	0.176061	0.238311	98.45	1.18412	0.243817	0.0478906	98.45	1.34792	0.430734	0.000407125	99.4227	-1.00755	-0.0108563	0.953429	99.4227	1.44	0.526066	5.7916e-05	98.45	1.69523	0.761482	1.64388e-11	57.4294	54.4113	69.008	66.3215	64.5193	45.7016	51.3247	51.1076	57.9623	56.7017	54.1508	64.1122	51.976
407	CCNA_00385	CCNA_00385	CC_0381	multidrug resistance protein	58.0442	1.40288	0.488395	0.000230594	16.384	1.01995	0.028503	0.935099	49.6384	1.35084	0.433861	0.0032464	58.0442	1.858	0.893753	3.95315e-13	58.0442	1.89508	0.922256	3.09563e-13	49.6384	1.32442	0.405358	0.0060735	49.6384	1.06297	0.0881042	0.568177	58.0442	1.47212	0.557894	1.18475e-06	40.5167	41.7458	56.1303	57.9466	59.2234	35.6351	25.5593	30.1139	32.0497	31.3069	29.8078	60.8487	52.9485
408	CCNA_00386	CCNA_00386	CC_0382	DNA-3-methyladenine glycosylase	38.1211	1.21784	0.284326	0.192903	20.4962	1.15433	0.207054	0.566758	37.6202	-1.07701	-0.107037	0.670576	38.1211	-1.02085	-0.0297648	0.891734	38.1211	1.13076	0.177289	0.381597	37.6202	-1.24323	-0.314091	0.166799	46.1377	-1.61368	-0.690358	2.05879e-06	46.1377	-1.34203	-0.424414	0.00104739	13.6988	13.7629	16.9777	15.2102	18.0189	13.0863	16.2837	14.9709	18.4116	16.2581	16.7255	29.3716	37.6042
409	CCNA_00387	CCNA_00387	CC_0383	hypothetical protein	87.3136	-1.24222	-0.312917	0.162744	34.9068	-1.43029	-0.516303	0.05514	87.3136	1.02541	0.0362062	0.891685	58.769	1.18066	0.239592	0.244133	58.769	-1.21143	-0.27671	0.157955	87.3136	1.46663	0.552509	0.0125725	87.3136	2.32542	1.21749	1.2906e-13	58.769	1.84787	0.885861	5.52553e-09	24.2363	21.6273	15.7073	19.0282	20.6668	18.7235	19.7878	28.049	12.7858	17.8704	15.8975	16.8439	13.3992
410	CCNA_00388	CCNA_00388	CC_0384	esterase lipase Family protein	185.485	-1.71022	-0.774184	5.56382e-10	42.538	-1.00591	-0.00850818	0.978778	185.485	1.89696	0.923686	1.32379e-12	90.458	1.11575	0.15801	0.218453	90.458	1.10919	0.149502	0.245337	185.485	1.90818	0.932194	4.60426e-13	185.485	1.42319	0.509131	5.56071e-05	99.326	-1.21771	-0.284174	0.0138219	95.3645	107.679	55.6106	62.9346	59.6755	57.3786	42.8736	59.7116	55.0642	51.4615	53.3228	107.591	96.712
411	CCNA_00389	CCNA_00389	CC_0385	aminomethyltransferase family protein	27.3964	-1.27194	-0.347025	0.118404	16.8859	1.05392	0.0757593	0.863436	27.3964	-1.33406	-0.415825	0.0567009	17.8702	-1.78833	-0.838609	5.17686e-06	17.8702	-1.69684	-0.76285	5.33278e-05	27.3964	-1.40599	-0.491584	0.0230862	27.3964	1.19872	0.261492	0.347435	17.8702	-1.07499	-0.10432	0.68243	13.5407	13.3971	11.203	9.1754	11.3668	15.9049	14.8409	22.3703	18.7525	18.1392	20.0375	17.1598	13.5073
412	CCNA_00390	CCNA_00390	CC_0386	ADP-heptose--LPS heptosyltransferase	169.793	1.11635	0.158795	0.27129	62.0469	1.07745	0.107626	0.624431	169.793	1.28825	0.365411	0.00529176	157.938	1.33476	0.41658	0.000222291	157.938	1.43814	0.524206	3.21934e-06	169.793	1.19564	0.257785	0.0618173	169.793	1.38518	0.470079	0.00018357	157.938	1.52621	0.609958	1.86016e-08	126.977	129.124	136.919	145.575	146.476	89.3898	95.4351	112.368	99.5588	118.375	102.34	137.699	138.639
413	CCNA_00391	CCNA_00391	CC_0387	hypothetical protein	221.379	1.43081	0.516833	5.79175e-05	86.903	1.12713	0.172651	0.396311	186.37	1.06184	0.0865694	0.580895	221.379	1.34794	0.430751	0.000215843	221.379	1.5193	0.603402	2.48197e-07	186.37	-1.06148	-0.0860818	0.599492	186.37	1.62467	0.700148	4.42292e-08	221.379	2.29479	1.19836	2.54093e-27	63.8046	65.2935	97.8816	89.7218	89.3841	63.4185	63.486	56.0979	66.3157	62.8825	77.1691	60.3224	56.1902
414	CCNA_00392	CCNA_00392	CC_0388	dihydroorotase	309.442	1.05115	0.0719743	0.647844	136.7	1.00153	0.00220833	0.993075	309.442	-1.00882	-0.0126709	0.937514	269.819	1.04037	0.0570951	0.6502	269.819	1.04196	0.0593034	0.623581	309.442	-1.01037	-0.0148792	0.931476	309.442	-1.10616	-0.145556	0.695088	269.819	-1.06608	-0.0923107	0.768899	251.267	261.54	293.876	256.357	258.206	271.592	268.166	237.298	268.502	256.098	252.87	396.569	406.839
415	CCNA_00393	CCNA_00393	CC_0389	RNA polymerase sigma factor	10.4332	-1.40125	-0.486718	0.0327482	4.19123	1.07804	0.108407	0.844813	10.4332	1.1858	0.245855	0.364492	6.1876	-1.27392	-0.34927	0.128445	6.1876	-1.1817	-0.240863	0.325775	10.4332	1.09996	0.137448	0.636457	10.4332	1.0494	0.0695688	0.8116	7.62945	-1.35277	-0.435913	0.0498935	7.42894	8.4589	5.94797	6.21956	4.84379	6.64384	4.32859	8.77606	7.84196	6.31512	7.78315	11.5802	12.1025
416	CCNA_00394	CCNA_00394	CC_0390	YCII-related domain protein	51.8807	1.30155	0.380228	0.0645331	19.7034	1.41476	0.500556	0.122676	47.4454	1.49838	0.583404	0.0146389	51.8807	1.37848	0.463077	0.0171558	51.8807	1.95021	0.963633	4.24547e-06	47.4454	1.05911	0.0828486	0.759676	47.4454	1.8535	0.890253	4.28363e-06	51.8807	2.38304	1.25281	1.80899e-13	9.3257	11.3395	11.3762	14.5944	14.596	5.23454	7.83268	7.5715	9.0353	9.27113	11.0951	8.42197	6.80766
417	CCNA_00395	CCNA_00395	CC_0391	feruloyl-CoA synthetase	33.4279	-1.19353	-0.255235	0.143514	9.39117	1.01529	0.0218904	0.958258	33.4279	1.58083	0.660679	9.82123e-05	23.3762	1.30455	0.383554	0.0126466	23.3762	1.3245	0.405444	0.00941945	33.4279	1.55702	0.638789	0.000155506	33.4279	1.32037	0.400945	0.00367484	23.3762	1.09164	0.126493	0.336412	36.4598	37.8593	28.7004	34.6695	30.0961	20.5355	19.994	29.2535	22.1621	24.3199	25.0054	41.0571	42.683
418	CCNA_00396	CCNA_00396	CC_0392	hypothetical protein	23.3069	-2.08966	-1.06327	3.61905e-07	7.14842	1.12294	0.167284	0.744998	23.3069	1.61207	0.688915	0.00522148	9.34695	-1.45562	-0.541635	0.0167694	9.34695	-1.29626	-0.374351	0.127084	23.3069	1.43558	0.521631	0.031507	23.3069	1.45557	0.541583	0.0241265	12.261	-1.45452	-0.540539	0.015759	9.69451	9.92206	4.04231	5.17271	4.90837	4.2279	5.56533	8.08774	6.13718	6.18076	8.27994	10.9486	9.83329
419	CCNA_00397	CCNA_00397	CC_0393	acetolactate synthase	71.3862	-1.31464	-0.394666	0.00310264	25.6772	-1.00334	-0.00481056	0.988484	71.3862	1.21333	0.278973	0.0472408	45.0385	-1.07989	-0.110883	0.402967	45.0385	-1.0835	-0.115693	0.376748	71.3862	1.21738	0.283784	0.0476497	71.3862	1.63692	0.71098	2.36614e-08	45.0385	1.22931	0.297849	0.0118503	61.4337	74.8955	56.9388	52.8355	45.79	57.1773	52.9737	58.335	58.3033	52.8051	57.2972	70.1129	53.813
420	CCNA_00398	CCNA_00398	CC_0394	hypothetical protein	1521.91	1.03499	0.049614	0.862224	586.284	-1.08345	-0.115636	0.752804	1521.91	1.04962	0.069861	0.779642	1306.6	1.177	0.235111	0.21815	1306.6	1.08634	0.119475	0.535974	1521.91	1.13721	0.185497	0.441458	1521.91	-1.17378	-0.231167	0.0713034	1355.28	-1.14898	-0.200359	0.0694684	1284.36	1283.33	1457.83	1252.1	1276.18	1328.97	1217.98	1123.34	1163.85	1088.89	1134.52	1955.16	2280.89
421	CCNA_00399	CCNA_00399	CC_0395	zinc metallohydrolase, glyoxalase II family	53.5039	-1.84847	-0.886331	4.43418e-11	11.8225	1.162	0.216604	0.431286	53.5039	2.28997	1.19533	1.66995e-14	24.2029	1.06614	0.0923924	0.568939	24.2029	1.23885	0.308997	0.0469828	53.5039	1.97072	0.978724	4.30712e-11	53.5039	1.72189	0.783993	9.53069e-08	24.2029	-1.08691	-0.120238	0.425958	38.5673	34.3843	17.0354	20.4445	21.7648	14.4956	14.2225	18.5846	17.9001	19.7515	17.5535	35.7934	30.7966
422	CCNA_00400	CCNA_00400	CC_0396	MarR/EmrR-family transcriptional regulator	18.1707	-2.82978	-1.50069	4.27036e-07	7.35103	1.24679	0.318223	0.593063	18.1707	1.37722	0.461764	0.181819	7.35103	-2.56179	-1.35715	5.63338e-06	5.40205	-2.0547	-1.03893	0.00136013	18.1707	1.10461	0.143541	0.703829	18.1707	1.06317	0.088374	0.803432	13.0831	-2.69764	-1.4317	4.58473e-07	4.47844	5.53258	1.55918	1.72424	2.06668	2.8186	3.29797	4.64615	4.94384	3.35911	5.63036	6.73758	7.13184
423	CCNA_00401	CCNA_00401	CC_0397	enoyl-CoA hydratase	35.7284	-1.09745	-0.134162	0.570581	15.6391	1.00903	0.0129675	0.978778	35.7284	1.00046	0.000660035	0.998941	26.9136	-1.10686	-0.146469	0.46923	26.9136	-1.09695	-0.133502	0.506454	35.7284	-1.00857	-0.0123075	0.965803	35.7284	1.42411	0.510063	0.000866939	26.9136	1.2807	0.356928	0.0109094	16.9127	17.2836	17.3819	15.2718	13.9501	18.9249	16.696	15.8313	16.5363	19.4828	15.2351	18.3178	18.9102
424	CCNA_00402	CCNA_00402		conserved hypothetical membrane protein	7.46238	-1.16893	-0.225184	0.707901	5.18357	1.23159	0.30052	0.753012	7.46238	-1.26187	-0.335568	0.555962	5.28278	-1.81664	-0.861272	0.0522514	5.28278	-1.47504	-0.560752	0.238964	7.46238	-1.55411	-0.636088	0.234586	7.46238	-1.1208	-0.164533	0.679954	6.37944	-1.32749	-0.408696	0.214513	1.89675	1.96612	1.73242	1.8474	1.35626	2.41594	1.85511	2.92535	3.23907	2.01546	3.97437	3.47406	2.70145
425	CCNA_00403	CCNA_00403	CC_0398	short chain dehydrogenase	59.067	-1.72127	-0.783478	7.04962e-09	13.8029	1.12332	0.167775	0.571564	59.067	2.12042	1.08435	2.50609e-12	28.6652	1.09664	0.133094	0.394757	28.6652	1.23189	0.30087	0.0499316	59.067	1.88762	0.916572	7.06094e-10	59.067	1.72674	0.788055	5.67673e-09	28.6652	-1.00976	-0.0140154	0.926042	34.4577	36.8076	19.3453	22.5382	20.3439	15.9049	14.4286	19.6171	19.7754	16.3924	21.0311	29.898	29.0676
426	CCNA_00404	CCNA_00404	CC_0399	hypothetical protein	13.4237	-3.15356	-1.65698	0.000110644	4.5274	1.66158	0.732556	0.300697	13.4237	2.16719	1.11583	0.0207361	4.5274	-2.41782	-1.27371	0.00221711	3.54825	-1.45514	-0.541153	0.26275	13.4237	1.3043	0.383272	0.447045	13.4237	1.65074	0.723113	0.0377641	6.16098	-1.93559	-0.952772	0.00529537	3.7935	4.80099	1.44368	0.985278	1.67918	0.805314	1.85511	3.09743	3.23907	3.22474	3.47758	3.36879	3.24174
427	CCNA_00405	CCNA_00405	CC_0400	short chain dehydrogenase	59.2044	-1.32639	-0.407505	0.00421367	22.2523	1.16846	0.224608	0.338649	59.2044	1.35879	0.442321	0.0042327	36.9147	-1.1406	-0.189792	0.182201	36.9147	1.02443	0.0348158	0.826708	59.2044	1.16289	0.217714	0.183521	59.2044	1.34625	0.428952	0.00221463	36.9147	1.00187	0.00270037	0.986322	31.9287	31.1379	26.275	21.8608	22.9919	25.9714	23.9103	20.1333	28.8107	26.7385	25.8334	31.4771	36.6317
428	CCNA_R0107	CCNA_R0107			1.58967	-1.49866	-0.583673	0.725556	1.44098	1.06388	0.0893376	#N/A	1.58967	-2.00008	-1.00006	0.491688	1.44098	-3.18892	-1.67307	0.196899	1.21969	-2.99744	-1.58373	0.240926	1.58967	-2.12785	-1.0894	0.446499	1.58967	12.4122	3.63369	0.230623	0.80975	8.1098	3.01967	0.306355	0.158063	0.0457238	0.0577472	0	0.129168	0.201328	0.206123	0.17208	0.340955	0.134364	0.165599	0	0
429	tfoX	CCNA_00406	CC_0401	DNA transformation protein tfoX	43.1809	1.02545	0.0362579	0.925291	14.5163	-1.08632	-0.119446	0.852581	43.1809	1.20297	0.266604	0.413038	36.9631	1.34007	0.422308	0.12026	36.9631	1.23359	0.302862	0.275223	43.1809	1.30681	0.38605	0.237501	43.1809	1.33288	0.414543	0.053578	36.9631	1.34922	0.432122	0.02134	10.2741	9.51054	9.23956	9.97593	11.2376	9.05978	8.45105	7.22734	5.2848	8.73368	8.27994	9.15889	10.9139
430	CCNA_00407	CCNA_00407	CC_0402	acetyltransferase	75.4944	1.15271	0.205035	0.194587	31.0674	1.06142	0.0859966	0.796444	75.4944	1.13372	0.181059	0.299795	72.0071	1.23123	0.300097	0.0343813	72.0071	1.30685	0.386094	0.00771001	75.4944	1.06811	0.0950628	0.617556	75.4944	1.16348	0.218441	0.251945	72.0071	1.32399	0.404895	0.00956556	22.4449	22.5418	28.7581	24.3856	24.4773	18.7235	20.2001	20.4775	19.2639	19.6172	24.5086	27.6872	28.5273
431	CCNA_00408	CCNA_00408	CC_0403	antiporter protein	41.7504	-1.31476	-0.394805	0.0326588	13.471	1.1208	0.164534	0.619311	41.7504	1.51104	0.595545	0.00151707	26.3214	1.02541	0.0362058	0.854232	26.3214	1.14929	0.20074	0.262052	41.7504	1.34818	0.431011	0.0247329	41.7504	1.24322	0.314084	0.0312796	26.3214	-1.07188	-0.10014	0.475287	30.8222	34.933	27.7187	21.9224	25.3815	19.9315	21.4368	23.747	27.1059	28.2165	17.5535	40.9518	38.5768
432	CCNA_00409	CCNA_00409	CC_0404	hypothetical protein	0	#N/A	#N/A	#N/A	0	#N/A	#N/A	#N/A	0	#N/A	#N/A	#N/A	0	#N/A	#N/A	#N/A	0	#N/A	#N/A	#N/A	0	#N/A	#N/A	#N/A	0	#N/A	#N/A	#N/A	0	#N/A	#N/A	#N/A	0	0	0	0	0	0	0	0	0	0	0	0	0
433	CCNA_00410	CCNA_00410	CC_0405	acetyltransferase	16.895	-2.12481	-1.08734	9.2086e-07	14.8225	-1.36834	-0.45243	0.105729	16.895	-2.14806	-1.10303	5.9014e-08	11.6695	-3.33558	-1.73794	1.4008e-16	14.8225	-4.56421	-2.19037	1.62421e-26	16.895	-1.56982	-0.650601	0.00282943	16.895	1.23731	0.307208	0.330239	10.5365	-1.74018	-0.799239	0.00370837	5.00532	6.12698	2.65637	2.21687	3.03544	12.6837	11.9551	11.5293	9.54673	8.59931	8.27994	7.79032	6.37543
434	CCNA_00411	CCNA_00411	CC_0406	hypothetical protein	81.028	-1.11499	-0.157028	0.32946	39.9863	-1.05304	-0.0745631	0.80108	81.028	-1.19502	-0.257039	0.0957935	60.5353	-1.26532	-0.339504	0.0104866	60.5353	-1.33244	-0.414067	0.00178522	81.028	-1.13483	-0.182476	0.268477	81.028	1.30016	0.378693	0.00809913	60.5353	1.15106	0.202965	0.122229	27.9244	28.806	25.2933	24.4472	26.6731	36.2391	31.9491	33.5555	32.0497	35.7409	28.1518	33.8984	29.4999
435	CCNA_00412	CCNA_00412	CC_0407	CoA pyrophosphatase	58.2611	-1.57057	-0.651288	5.87291e-06	33.6425	-1.20114	-0.264399	0.202529	58.2611	-1.42161	-0.507531	0.000608198	30.8238	-1.85886	-0.89442	2.41153e-11	33.6425	-2.23275	-1.15882	2.71504e-18	58.2611	-1.18356	-0.243131	0.137423	58.2611	1.03584	0.050803	0.769161	42.7695	-1.53609	-0.619265	1.41912e-06	23.446	23.6392	15.534	13.4244	16.0168	34.4272	33.1858	32.8672	27.1059	27.679	28.8142	32.5299	32.4174
436	CCNA_00413	CCNA_00413	CC_0408	poly(A) polymerase/tRNA-nucleotidyltransferase	172.028	-1.04286	-0.0605494	0.711601	63.4939	1.15669	0.21	0.230366	172.028	1.37203	0.456312	0.000407527	137.14	1.13742	0.185763	0.118058	137.14	1.31564	0.395763	0.000528274	172.028	1.18617	0.246312	0.075507	172.028	-1.10485	-0.143845	0.294889	144.351	-1.16742	-0.223327	0.0482664	132.457	135.342	131.029	122.298	131.88	94.2217	86.7779	110.991	98.0245	126.84	112.938	199.074	227.679
437	CCNA_00414	CCNA_00414	CC_0409	type 1 glutamine amidotransferase (GATase1) domain protein	100.063	-1.40127	-0.486739	0.000324095	31.3886	1.19528	0.257352	0.231082	100.063	1.66007	0.731242	4.84613e-07	59.6821	-1.00895	-0.0128486	0.934026	59.6821	1.18468	0.244503	0.0809437	100.063	1.38885	0.47389	0.00107831	100.063	1.27	0.344827	0.0118947	60.3044	-1.11693	-0.159539	0.211773	44.7844	42.4317	27.2567	33.8073	32.3565	22.3475	26.5899	29.4256	29.4926	34.666	29.4766	59.6907	48.7342
438	CCNA_00415	CCNA_00415	CC_0410	hypothetical protein	96.9598	-1.45582	-0.541828	3.70852e-05	30.6128	-1.01505	-0.0215452	0.946947	96.9598	1.36509	0.448996	0.00131739	55.6181	-1.05065	-0.0712865	0.615616	55.6181	-1.06646	-0.0928316	0.496757	96.9598	1.38563	0.470541	0.000750185	96.9598	3.59899	1.84759	2.38808e-45	55.6181	2.44324	1.2888	2.91438e-26	53.5832	63.3731	37.5357	39.9037	43.3358	38.2524	44.9349	45.2569	45.006	41.9216	39.9093	28.003	22.8003
439	CCNA_00416	CCNA_00416	CC_0411	conserved hypothetical membrane protein	388.467	2.0704	1.04991	1.88213e-10	174.481	-1.20117	-0.26444	0.24685	226.604	-1.90657	-0.930979	2.38217e-08	388.467	1.30439	0.383371	0.0117895	388.467	1.08593	0.11893	0.460612	226.604	-1.58726	-0.666538	0.000113867	226.604	1.22873	0.297173	0.0283353	388.467	2.51095	1.32823	4.69285e-34	57.4821	54.7771	133.916	102.53	112.118	94.0204	134.392	92.923	102.457	79.2749	85.7802	55.6903	66.5638
440	CCNA_00417	CCNA_00417	CC_0412	conserved hypothetical membrane protein	68.9603	1.26996	0.344789	0.0844348	62.6922	-1.21568	-0.281761	0.273787	65.4852	-2.37287	-1.24663	4.9415e-12	68.9603	-1.53696	-0.620082	0.000156255	68.9603	-1.86845	-0.901842	1.94152e-08	65.4852	-1.95189	-0.96487	1.67898e-07	65.4852	-1.02698	-0.0384024	0.8376	68.9603	1.2227	0.29007	0.0321558	15.3848	14.8602	20.7313	18.2276	18.6002	33.4205	46.3777	28.3931	28.9811	27.4103	32.2918	20.6338	22.1519
441	CCNA_00419	CCNA_00419	CC_0414	fasciclin domain cell surface protein	71.4089	1.18343	0.242978	0.410129	118.098	-2.36344	-1.24089	1.17116e-07	118.098	-4.0906	-2.03231	6.33044e-18	70.1394	-1.46251	-0.54845	0.0141687	118.098	-3.45656	-1.78934	8.03047e-18	71.4089	-1.73079	-0.791428	0.00195707	71.4089	-1.18111	-0.240141	0.155669	70.1394	-1.01141	-0.0163704	0.920431	22.0761	25.5139	30.3173	28.142	26.0273	58.1839	149.233	84.8352	43.4717	36.9502	43.2213	48.5316	35.8753
442	CCNA_00420	CCNA_00420	CC_0415	hypothetical protein	39.0518	-1.52538	-0.609173	0.00173169	22.2522	-1.14585	-0.19642	0.558942	39.0518	-1.3946	-0.479849	0.0164458	21.445	-1.85652	-0.892602	4.75851e-07	22.2522	-2.1273	-1.08902	7.09567e-10	39.0518	-1.21708	-0.28343	0.194226	39.0518	1.08008	0.11114	0.714156	27.7524	-1.42731	-0.513303	0.0274252	11.7493	14.9974	8.4311	9.05224	8.97716	17.5156	19.7878	18.9287	14.3201	18.0048	16.3943	20.9496	17.2893
443	CCNA_00421	CCNA_00421	CC_0416	dihydroneopterin aldolase	163.176	-1.27928	-0.355328	0.0405296	86.7476	-1.10577	-0.145046	0.600751	163.176	-1.31381	-0.393752	0.0200734	106.043	-1.51996	-0.604034	3.48541e-05	106.043	-1.68072	-0.74908	2.26329e-07	163.176	-1.18814	-0.248705	0.176248	163.176	1.178	0.236342	0.0953371	106.043	-1.09913	-0.13636	0.29026	42.4135	39.6425	32.3385	31.5905	32.2274	56.372	57.0961	48.5264	58.1328	39.2344	49.6797	49.6896	53.7049
444	CCNA_00422	CCNA_00422	CC_0417	SDR pteridine reductase	474.952	-1.25537	-0.328118	0.0674332	172.048	-1.00568	-0.00816553	0.980773	474.952	1.20166	0.265034	0.1337	315.78	-1.0388	-0.0549185	0.750202	315.78	-1.0447	-0.0630841	0.698893	474.952	1.20848	0.273199	0.136922	474.952	1.25158	0.323746	0.0379774	315.78	-1.01548	-0.0221679	0.885174	215.545	228.39	160.075	207.155	163.268	180.39	171.082	202.193	174.057	192.544	184.146	290.768	216.224
445	CCNA_03919	CCNA_03919		hypothetical protein	27.8501	-1.06496	-0.0908041	0.907983	22.5786	1.4567	0.542704	#N/A	27.8501	-1.289	-0.366248	0.58933	22.5786	-1.99966	-0.999756	0.0507506	22.1847	-1.37273	-0.457052	0.42224	27.8501	-1.87768	-0.908952	0.135025	37.7577	-1.78882	-0.839008	0.0550015	37.7577	-1.9343	-0.951815	0.0128512	1.47525	1.32599	0.692967	1.78582	1.48543	2.21461	1.44286	1.7208	1.5343	3.35911	2.81518	3.68461	3.24174
446	CCNA_00423	CCNA_00423	CC_0418	phosphohydrolase, MutT-nudix family	33.3589	-1.10046	-0.138112	0.666346	16.8002	1.09336	0.128772	0.812862	33.3589	-1.05786	-0.0811525	0.80417	25.3231	-1.27283	-0.348037	0.162762	25.3231	-1.16414	-0.219264	0.400312	33.3589	-1.15663	-0.209925	0.504088	33.3589	1.31971	0.400217	0.0726697	25.3231	1.18383	0.243457	0.232345	9.90526	9.60199	7.96912	9.72962	8.91257	9.05978	10.3062	11.3572	9.37625	12.0928	12.0887	12.4224	9.61717
447	CCNA_00424	CCNA_00424	CC_0419	aldehyde dehydrogenase	190.573	-1.2728	-0.348002	0.0218826	102.144	-1.01647	-0.023569	0.938497	190.573	-1.24592	-0.317209	0.0325509	124.04	-1.5601	-0.641643	2.49325e-07	124.04	-1.5858	-0.665212	8.07404e-08	190.573	-1.22573	-0.29364	0.057042	190.573	1.33413	0.4159	0.000925592	124.04	1.03432	0.0486806	0.69702	169.443	171.235	150.374	114.231	136.789	209.784	203.856	222.671	215.142	202.487	208.986	175.703	178.836
448	CCNA_00425	CCNA_00425	CC_0420	hypothetical protein	208.368	1.67413	0.743415	2.40993e-06	73.9262	1.07506	0.104411	0.739925	149.672	-1.04944	-0.0696139	0.729484	208.368	1.4839	0.56939	7.01513e-05	208.368	1.59527	0.673801	2.96879e-06	149.672	-1.1282	-0.174025	0.363402	237.757	-2.09803	-1.06903	5.9121e-18	237.757	-1.26898	-0.343674	0.00231443	46.7865	39.0938	72.5883	75.8664	67.0381	43.2856	55.4471	36.825	49.9499	41.6529	53.9852	110.854	148.256
449	CCNA_00426	CCNA_00426	CC_0421	very-short-patch-repair endonuclease	82.2684	4.95221	2.30807	1.84503e-13	3.71985	1.36324	0.447038	0.62559	19.769	3.10502	1.6346	0.000433497	82.2684	11.2795	3.49563	5.60626e-23	82.2684	15.3767	3.94267	4.35591e-22	19.769	2.27768	1.18756	0.00543951	31.0329	-2.06046	-1.04297	0.000469956	82.2684	2.37508	1.24798	2.37638e-07	4.58382	3.88652	14.6678	25.802	22.4752	1.20797	1.64899	1.20456	0.852387	2.55292	1.98719	13.5804	11.8864
450	CCNA_00427	CCNA_00427	CC_0422	hypothetical protein	42.0469	-3.80589	-1.92823	2.54121e-05	12.3465	1.5139	0.598274	0.455581	42.0469	2.26156	1.17732	0.019191	12.3465	-2.54768	-1.34919	0.00237387	9.32996	-1.68286	-0.750912	0.127545	42.0469	1.49386	0.579047	0.265763	42.0469	2.11626	1.08152	0.0029655	15.2078	-1.82598	-0.86867	0.0186613	3.63544	6.21843	0.808461	1.41634	1.67918	1.81196	2.26736	2.40911	4.77337	2.28419	2.98078	3.89516	3.02563
451	CCNA_00428	CCNA_00428	CC_0423	hypothetical protein	78.9885	-1.02446	-0.0348689	0.894426	35.9831	1.06635	0.092685	0.848466	78.9885	1.02285	0.0325988	0.905692	63.9688	-1.06803	-0.0949551	0.659003	63.9688	-1.00157	-0.0022701	0.992177	78.9885	-1.04253	-0.0600861	0.819823	95.3803	-1.58479	-0.66429	7.06168e-05	95.3803	-1.64473	-0.717847	1.39309e-06	8.79882	9.14475	9.23956	8.92908	8.07298	8.65712	10.7184	7.22734	9.20578	9.53986	9.27354	20.5285	20.8552
452	CCNA_00429	CCNA_00429		hypothetical protein	24.5378	1.2329	0.302061	0.420944	17.034	1.38419	0.469046	0.423681	24.0253	-1.18237	-0.241684	0.569481	24.5378	-1.32746	-0.408669	0.201222	24.5378	1.04274	0.0603771	0.874509	24.0253	-1.63663	-0.71073	0.0483327	24.0253	2.22147	1.15152	0.00295878	24.5378	2.70367	1.43492	2.6762e-05	2.63438	2.37764	3.11835	3.14057	2.97086	3.82524	1.85511	3.09743	2.89811	4.56838	4.63677	2.21077	0.648349
453	CCNA_00430	CCNA_00430		hypothetical protein	23.5218	-1.39308	-0.478283	0.3189	13.1758	1.00284	0.00408754	0.996732	23.5218	-1.26453	-0.338604	0.491688	14.3597	-1.7666	-0.820974	0.041316	14.3597	-1.7616	-0.816887	0.0455406	23.5218	-1.26812	-0.342692	0.501064	23.5218	2.3729	1.24665	0.00290158	14.3597	1.69078	0.75769	0.0558739	1.94944	3.47501	1.44368	1.97056	2.51877	3.62391	3.50409	3.26951	3.7505	3.22474	3.47758	1.2633	2.26922
454	CCNA_00431	CCNA_00431		hypothetical protein	21.2608	-1.19799	-0.260619	0.701872	7.82253	-1.13841	-0.187021	#N/A	21.2608	1.08932	0.123429	0.86524	14.7045	1.03514	0.0498302	0.937324	14.7045	-1.09976	-0.13719	0.821588	21.2608	1.24009	0.310449	0.670115	23.5785	-1.47262	-0.558381	0.202336	23.5785	-1.78868	-0.838895	0.0265721	1.73869	1.50888	1.32819	1.17002	1.55001	1.61063	1.23674	1.54872	1.36382	2.01546	0.331198	2.31604	4.75456
455	CCNA_00432	CCNA_00432	CC_0424	AsnC-family transcriptional regulator	25.1036	-1.22693	-0.295056	0.186806	11.8597	-1.17085	-0.227558	0.578305	25.1036	-1.15983	-0.213912	0.381297	16.9438	-1.21538	-0.28141	0.194523	16.9438	-1.42303	-0.508968	0.0141763	25.1036	1.0095	0.013646	0.965269	28.7657	-1.50266	-0.587522	0.00500028	28.7657	-1.86784	-0.901371	9.86309e-07	7.37626	8.04738	7.04516	5.72693	6.07088	8.25447	9.89392	8.77606	7.16005	7.65876	8.11435	15.7912	18.586
456	CCNA_00433	CCNA_00433		type 1 capsular polysaccharide biosynthesis protein J	259.455	2.60555	1.38159	4.78414e-13	11.607	-1.58307	-0.662727	0.139853	118.938	4.19178	2.06756	1.03033e-15	259.455	17.2901	4.11187	6.77955e-60	259.455	10.9219	3.44915	6.82463e-49	118.938	6.63589	2.73029	1.26186e-23	118.938	7.68576	2.94219	8.32079e-42	259.455	19.7745	4.30557	7.9609e-104	17.2288	20.85	40.8273	55.2371	52.9588	1.81196	6.1837	5.50655	3.23907	2.28419	3.14638	4.84263	2.16116
457	CCNA_00434	CCNA_00434	CC_0425	conserved membrane-spanning protein	14.6146	1.14654	0.197281	0.53057	1.56414	-1.26327	-0.337161	0.678915	14.6146	3.77898	1.918	4.76505e-08	14.0949	5.47341	2.45244	7.21339e-14	14.0949	4.33274	2.11528	8.34188e-11	14.6146	4.77386	2.25516	1.74192e-10	14.6146	3.6654	1.87397	1.23235e-08	14.0949	4.15516	2.0549	3.0798e-12	6.95476	10.0135	6.98742	10.1607	12.1418	2.41594	1.64899	2.58119	2.55716	1.47801	1.32479	5.15846	2.0531
458	CCNA_00435	CCNA_00435	CC_0426	amino acid transporter	254.759	1.37684	0.461356	0.0188094	85.0113	1.0547	0.0768318	0.83103	223.016	1.20715	0.271602	0.175345	254.759	1.57585	0.656126	5.47165e-05	254.759	1.66204	0.732957	5.63921e-06	223.016	1.14454	0.19477	0.372113	223.016	-1.10209	-0.140245	0.713737	254.759	1.23301	0.30218	0.312647	197.315	204.66	299.881	250.199	280.1	195.49	179.533	124.93	195.708	144.845	186.63	339.721	305.048
459	CCNA_00436	CCNA_00436	CC_0427	acyl-CoA dehydrogenase, short-chain specific	58.5616	-1.53413	-0.617419	4.13106e-06	18.8253	1.05905	0.0827711	0.783931	58.5616	1.44359	0.529659	0.000291787	31.8787	-1.12547	-0.170532	0.222637	31.8787	-1.06272	-0.0877604	0.549233	58.5616	1.3631	0.446888	0.00227662	58.5616	1.05395	0.0758046	0.627826	42.347	-1.4746	-0.56032	2.34011e-06	40.7275	42.7974	25.8708	26.2946	29.7086	29.394	31.743	26.1561	29.6631	30.232	32.1262	58.9538	56.0822
460	CCNA_00437	CCNA_00437	CC_0428	methyl-accepting chemotaxis protein	18.7419	1.79029	0.840196	1.69577e-05	4.07126	-1.11374	-0.155416	0.740976	12.54	1.2497	0.321576	0.185681	18.7419	2.4918	1.31719	8.99273e-12	18.7419	2.23732	1.16177	3.51728e-09	12.54	1.39184	0.476992	0.0458008	12.54	-1.10766	-0.147517	0.391791	18.7419	1.59565	0.674148	2.12994e-07	13.0138	12.1168	20.2115	23.5235	23.7669	10.2678	7.42044	12.0456	7.33053	8.06185	11.7575	22.5288	20.3149
461	CCNA_00438	CCNA_00438	CC_0429	hypothetical protein	7098.73	1.29918	0.377604	0.143737	946.433	1.06952	0.0969594	0.825226	6527.19	3.24209	1.69692	2.15156e-14	7098.73	3.93829	1.97757	3.2595e-24	7098.73	4.21207	2.07453	1.38788e-26	6527.19	3.03136	1.59997	8.30343e-13	9617.31	-1.9442	-0.959178	8.08546e-07	9617.31	-1.51455	-0.598885	0.000534436	1423.56	1106.1	1368.38	2079.31	1482.01	366.015	371.022	433.124	352.036	519.049	380.215	3014.01	3900.57
462	CCNA_00439	CCNA_00439	CC_0430	methyl-accepting chemotaxis protein	1817.35	1.5965	0.674912	0.0442897	399.854	-1.18633	-0.246508	0.626124	1372.51	1.37734	0.461883	0.165132	1817.35	2.60865	1.3833	2.49325e-07	1817.35	2.19892	1.1368	2.3396e-05	1372.51	1.63398	0.708391	0.0320478	1372.51	-1.05743	-0.0805671	0.678768	1817.35	1.49046	0.575762	4.81039e-05	1763.29	1682.41	3056.85	2686.67	2507.99	1533.12	1216.13	1003.74	1164.87	957.076	1041.45	2535.54	2805.73
463	CCNA_00440	CCNA_00440	CC_0431	STAS domain protein	1560.32	1.71636	0.779354	9.60774e-07	330.52	-1.04038	-0.0571089	0.861005	1097.88	1.39425	0.479487	0.00348439	1560.32	2.48966	1.31595	8.82553e-22	1560.32	2.39303	1.25884	5.55436e-20	1097.88	1.45055	0.536596	0.00119442	1097.88	-1.17044	-0.227052	0.539851	1560.32	1.44739	0.533453	0.0651481	187.568	204.888	388.408	315.474	306.515	165.492	133.362	123.725	147.804	126.168	132.148	302.665	366.641
464	cheYI	CCNA_00441	CC_0432	chemotaxis receiver domain protein cheYI	3822.97	1.96575	0.975079	1.78346e-06	735.113	1.02345	0.0334436	0.938285	2345.84	1.4274	0.513385	0.0144053	3822.97	2.7416	1.45502	6.33403e-17	3822.97	2.8059	1.48846	1.00444e-17	2345.84	1.39469	0.479942	0.0272959	2345.84	-1.15852	-0.212289	0.473991	3822.97	1.67489	0.744069	0.00108715	529.194	536.66	1171	996.855	974.894	438.091	362.571	319.896	395.507	345.988	405.22	828.616	939.89
465	cheAI	CCNA_00442	CC_0433	chemotaxis histidine kinase protein cheAI	722.44	1.60407	0.681735	0.000788167	187.426	-1.00139	-0.00200212	0.996296	542.8	1.26303	0.336894	0.108676	722.44	2.02881	1.02063	2.11653e-09	722.44	2.02599	1.01863	1.9526e-09	542.8	1.26479	0.338896	0.121949	542.8	-1.06629	-0.0925983	0.509236	722.44	1.48496	0.570428	5.22127e-08	758.701	783.66	1345.74	1188.24	1177.04	674.048	608.27	550.138	657.19	567.555	605.098	1237.5	1203.77
466	CCNA_00443	CCNA_00443	CC_0434	chemotaxis protein cheW	517.486	1.57681	0.657009	1.00797e-07	127.801	-1.06287	-0.0879708	0.718098	395.089	1.27269	0.34788	0.00858731	517.486	2.13296	1.09286	2.52566e-23	517.486	2.00679	1.00489	1.13274e-19	395.089	1.35271	0.435851	0.000959764	395.089	1.15354	0.20607	0.12422	517.486	1.79625	0.844992	2.65575e-15	120.18	109.417	188.603	181.353	172.762	94.8257	101.207	75.5429	84.7272	82.634	87.2706	153.701	144.906
467	CCNA_00444	CCNA_00444	CC_0435	chemotaxis protein methyltransferase	875.787	1.68113	0.749429	1.09091e-05	224.342	-1.01576	-0.0225528	0.952997	626.609	1.19993	0.262945	0.149318	875.787	2.04901	1.03493	1.21967e-12	875.787	2.01723	1.01237	3.45097e-12	626.609	1.21883	0.285498	0.130527	626.609	-1.27631	-0.351974	0.202885	875.787	1.3006	0.379181	0.1029	354.956	331.269	594.854	588.211	547.284	319.307	310.834	228.35	316.576	256.367	271.913	573.641	688.114
468	CCNA_00445	CCNA_00445	CC_0436	receiver domain-glutamate methylesterase cheBI	503.118	1.073	0.101648	0.596994	154.332	-1.05323	-0.0748204	0.797886	503.118	1.35097	0.434	0.00565403	448.101	1.52675	0.610468	5.50877e-06	448.101	1.44959	0.535648	6.80508e-05	503.118	1.42289	0.508821	0.00128007	503.118	-1.04106	-0.0580526	0.692233	448.101	1.01729	0.0247353	0.84217	292.416	353.765	369.987	336.965	333.188	265.15	231.064	221.638	252.477	200.606	228.858	511.845	480.967
469	CCNA_00446	CCNA_00446	CC_0437	chemotaxis receiver domain protein cheYII	1190.83	1.65639	0.728039	8.09739e-08	241.501	1.04565	0.0643964	0.812862	863.43	1.63675	0.710837	2.41713e-07	1190.83	2.59274	1.37448	2.6166e-31	1190.83	2.7111	1.43888	8.76478e-34	863.43	1.5653	0.646441	3.47771e-06	931.304	-1.42207	-0.507994	3.34402e-05	1190.83	1.15002	0.201661	0.0708944	210.381	207.677	338.283	360.242	340.163	152.607	116.047	114.949	126.835	133.424	140.262	385.726	478.049
470	cheD	CCNA_00447	CC_0438	chemotaxis protein cheD	511.891	1.23449	0.303915	0.0208357	104.757	1.00783	0.0112526	0.96967	496.804	2.08884	1.0627	1.47522e-17	511.891	2.55862	1.35536	2.15828e-35	511.891	2.57865	1.36662	3.678e-35	496.804	2.07261	1.05145	1.76235e-17	496.804	1.30482	0.383848	0.00236107	511.891	1.59064	0.669605	3.53519e-10	175.397	172.47	193.8	227.106	223.396	92.0071	79.9758	78.1241	79.6129	89.0835	82.4683	219.498	177.54
471	cheU	CCNA_00448	CC_0439	cheU protein	319.133	1.15273	0.205052	0.149972	102.819	1.22369	0.291237	0.101138	319.133	1.65581	0.727537	5.95554e-08	306.025	1.55979	0.641352	3.41846e-08	306.025	1.9087	0.932589	4.20578e-15	319.133	1.35313	0.4363	0.00136648	375.883	-1.54924	-0.631561	3.74219e-07	375.883	-1.36153	-0.445228	5.28941e-05	78.083	74.0725	86.6786	90.2145	86.0257	45.0976	39.3695	52.3122	48.586	61.8076	57.1316	166.229	188.237
472	cleA	CCNA_00449	CC_0440	single domain receiver protein CleA	173.606	-1.42432	-0.510271	9.6561e-05	54.9434	-1.02437	-0.034732	0.909602	173.606	1.34725	0.430021	0.0018622	101.879	-1.03205	-0.045518	0.753037	101.879	-1.0572	-0.08025	0.551653	173.606	1.38008	0.464753	0.000762025	199.687	-1.51333	-0.597726	1.95703e-06	199.687	-2.18264	-1.12608	8.46324e-25	67.0186	62.9616	39.7301	47.9707	49.2775	46.3055	46.1716	51.7959	41.9374	51.1928	47.5269	138.226	158.521
473	cheE	CCNA_00450	CC_0441	cheE protein	371.679	1.3253	0.406323	0.00166414	101.214	-1.00228	-0.00328607	0.990804	336.88	1.45059	0.536638	4.36268e-05	371.679	1.92685	0.946247	3.48608e-17	371.679	1.92247	0.942961	1.07004e-16	336.88	1.4539	0.539924	4.21525e-05	336.88	-1.02386	-0.034019	0.829621	371.679	1.27812	0.354019	0.00141173	104.216	92.8192	124.965	136.338	130.007	72.8809	66.9901	64.0136	64.7814	69.0632	68.8891	147.7	144.366
474	CCNA_00451	CCNA_00451	CC_0442	TonB-dependent receptor	254.33	-1.94392	-0.958966	2.55601e-08	55.6709	-1.0752	-0.104612	0.742516	254.33	1.85107	0.888361	2.13728e-07	108.928	1.02385	0.0340063	0.85431	108.928	-1.05016	-0.0706052	0.680125	254.33	1.99028	0.992972	7.6458e-09	254.33	1.57988	0.659813	3.64518e-08	121.982	-1.2461	-0.317425	0.00354712	481.722	478.774	242.596	263.192	235.344	256.492	301.764	220.434	285.379	189.185	249.889	378.146	479.994
475	CCNA_00452	CCNA_00452	CC_0443	N-acetylglucosamine-6-phosphate deacetylase	30.2828	1.12228	0.166434	0.308812	15.3676	1.19133	0.252567	0.278686	30.2828	1.02659	0.0378669	0.844137	28.161	-1.03402	-0.0482663	0.763602	28.161	1.15213	0.204301	0.171116	30.2828	-1.16046	-0.214701	0.206289	30.2828	1.06253	0.0874969	0.713952	28.161	1.17709	0.23523	0.204548	19.9159	22.8162	27.1412	22.8461	21.9585	22.1461	23.0858	17.7242	24.8897	25.7979	23.6806	27.1608	27.1226
476	CCNA_00453	CCNA_00453	CC_0444	glucosamine-6-phosphate deaminase	38.9246	1.39628	0.481584	0.000612264	20.4865	1.39591	0.481202	0.00807109	33.6547	1.00691	0.00993147	0.960675	38.9246	1.00717	0.0103135	0.946006	38.9246	1.40592	0.491515	0.000384925	33.6547	-1.38633	-0.47127	0.00163126	33.6547	1.07939	0.110213	0.499	38.9246	1.48761	0.573001	3.00619e-06	21.2858	24.325	36.4963	29.9278	29.1273	22.5488	24.3225	21.3379	32.0497	29.2914	33.9478	31.2666	31.7691
477	CCNA_00454	CCNA_00454	CC_0445	GntR-family transcriptional regulator	55.3877	-1.00573	-0.00824894	0.970259	23.6377	1.02966	0.0421701	0.909789	55.3877	1.06214	0.0869715	0.664013	45.6803	1.02566	0.0365524	0.836332	45.6803	1.05608	0.0787225	0.638074	55.3877	1.03154	0.0448014	0.835324	55.3877	1.00196	0.00282448	0.98731	45.6803	-1.0176	-0.0251753	0.859208	25.6588	30.2234	30.6638	26.0483	26.6731	25.77	28.0328	25.2957	25.9126	22.4388	33.451	40.4255	41.6024
478	CCNA_03920	CCNA_03920		hypothetical protein	3.36941	-3.09262	-1.62883	0.284425	3.31413	-1.03392	-0.0481301	#N/A	3.36941	-2.19502	-1.13423	0.343254	3.31413	-6.56563	-2.71493	0.0361657	3.04881	-6.78836	-2.76306	0.0347138	3.36941	-2.123	-1.0861	0.376141	7.20362	-2.69538	-1.43049	0.113843	7.20362	-8.60113	-3.10453	0.00646505	0.105375	0.182895	0	0.12316	0	0.201328	0.412246	0.344159	0.170477	0.134364	0.662396	0.631648	0.540291
479	nagA	CCNA_00455	CC_0446	N-acetyl-glucosamine/N-acetyl-chitin oligosaccharide outer membrane transporter nagA	70.0303	1.17722	0.23538	0.174014	36.655	1.62848	0.703527	5.38929e-06	70.0303	1.36005	0.443655	0.00548594	68.3509	-1.01712	-0.0244915	0.881444	68.3509	1.60107	0.679035	6.6014e-07	70.0303	-1.19737	-0.259872	0.128646	70.0303	1.23528	0.304834	0.0190897	68.3509	1.43587	0.521922	1.7129e-06	117.651	114.492	151.818	129.687	128.328	76.5048	84.5105	94.6437	147.974	112.463	157.153	125.593	146.635
480	CCNA_R0006	CCNA_R0006			3.11884	1.64128	0.714825	0.558445	2.0878	1.0043	0.00619275	#N/A	2.23039	-2.11576	-1.08118	0.396286	3.11884	-1.29464	-0.372547	0.735791	3.11884	-1.28909	-0.366355	0.74059	2.23039	-2.12487	-1.08737	0.397915	2.58112	-1.54397	-0.626646	0.580168	3.11884	1.05139	0.0722913	0.940995	0.158063	0.0914475	0.115494	0.246319	0.258335	0.201328	0.206123	0.344159	0.340955	0.134364	0.331198	0.105275	0.540291
481	CCNA_00456	CCNA_00456	CC_0447	beta-N-acetylhexosaminidase	26.1331	1.27187	0.346952	0.013206	9.42496	1.34457	0.427142	0.0258071	24.5903	1.5376	0.620676	4.05555e-05	26.1331	1.45446	0.540487	2.0835e-05	26.1331	1.95562	0.967629	4.49034e-13	24.5903	1.14356	0.193534	0.235939	24.5903	1.053	0.0745057	0.639739	26.1331	1.32217	0.402903	0.000689302	33.1932	36.2132	41.6358	46.1849	44.9504	20.9382	25.9715	21.1658	28.8107	30.3663	31.9606	48.321	49.8148
482	CCNA_00457	CCNA_00457	CC_0448	phosphoenolpyruvate-protein phosphotransferase/phosphocarrier protein HPr/PTS system, glucose-specific IIA subunit	14.2039	1.02769	0.0394053	0.907591	4.11832	1.16997	0.226472	0.609476	14.2039	1.74246	0.801124	0.00165372	12.1053	1.53056	0.614058	0.0057028	12.1053	1.79071	0.840529	0.000187617	14.2039	1.48932	0.574653	0.0274032	14.2039	1.41193	0.49767	0.000650836	12.1053	1.43238	0.518417	5.87356e-05	23.1825	21.9474	24.0229	22.723	22.6689	12.4824	11.749	14.2826	11.5925	18.2735	14.7383	23.1604	24.5292
483	CCNA_00458	CCNA_00458	CC_0449	PTS system, N-acetylglucosamine-specific IIBC component	17.5985	1.10282	0.141204	0.634745	5.89904	1.00219	0.00315099	0.995601	17.5985	1.30575	0.384881	0.148581	16.1754	1.43687	0.522934	0.0195968	16.1754	1.44002	0.526085	0.020118	17.5985	1.3029	0.38173	0.164191	17.5985	1.53046	0.613966	0.00121797	16.1754	1.66673	0.73702	8.06434e-06	19.231	19.1125	20.0383	24.324	19.0522	10.8717	12.9858	19.6171	13.6382	15.4519	14.9039	23.371	14.0476
484	nhaA	CCNA_00459	CC_0450	Na+/H+ antiporter nhaA	79.3926	-1.02953	-0.0419923	0.813135	45.7227	-1.02987	-0.0424654	0.876807	79.3926	-1.35262	-0.435753	0.00103968	64.0818	-1.35217	-0.43528	0.000185864	64.0818	-1.39257	-0.477746	4.08363e-05	79.3926	-1.31338	-0.393288	0.00370611	79.3926	-1.13145	-0.178172	0.202158	68.3785	-1.18009	-0.238901	0.0409234	60.5907	61.8185	61.5008	56.715	60.1276	72.4782	80.8003	94.1275	79.1015	74.7065	87.933	101.59	96.712
485	CCNA_R0108	CCNA_R0108			83.7669	-2.92525	-1.54856	1.3955e-06	68.7182	-1.22726	-0.295435	0.552364	83.7669	-2.01069	-1.00769	0.000515392	59.5708	-4.79263	-2.26082	4.28843e-14	68.7182	-5.88179	-2.55625	8.35892e-18	83.7669	-1.63836	-0.712257	0.0199753	83.7669	1.05681	0.0797117	0.865649	60.9658	-2.80829	-1.48969	4.41686e-05	3.42469	3.74935	1.38593	1.41634	0.83959	6.24118	8.24493	7.22734	4.94384	6.85258	5.63036	6.84285	2.80951
486	CCNA_00460	CCNA_00460		hypothetical protein	50.9025	-2.19795	-1.13616	2.81129e-06	82.0631	-2.08401	-1.05936	9.24474e-07	82.0631	-3.94658	-1.9806	8.23268e-23	42.3915	-4.16236	-2.0574	2.52723e-20	82.0631	-8.67439	-3.11676	2.14712e-50	50.9025	-1.89375	-0.921243	4.41533e-05	69.1998	-1.78172	-0.83327	0.00255791	69.1998	-3.96841	-1.98856	1.11579e-14	4.68919	5.16679	1.90566	2.64793	2.19585	16.5089	23.2919	18.9287	10.0582	8.86804	9.27354	11.6855	14.5878
487	CCNA_03921	CCNA_03921		UDP-glucose 6-dehydrogenase related protein	177.496	-1.23975	-0.31005	0.18149	71.1319	-1.32363	-0.404505	0.188258	177.496	1.01418	0.020307	0.942031	119.655	1.0828	0.114762	0.615111	119.655	-1.22242	-0.289743	0.158783	177.496	1.3424	0.424812	0.0748911	177.496	-1.00756	-0.0108588	0.955338	136.022	-1.26542	-0.339616	0.0127759	16.86	17.5122	13.0509	13.5476	15.1126	17.3142	15.8715	17.5521	10.0582	14.9144	12.9167	23.8973	26.1501
488	CCNA_03998	CCNA_03998		GT1/WbuB-like N-acetyl-L-fucosamine transferase	193.54	1.246	0.3173	0.0643236	135.74	-1.54847	-0.630842	6.57466e-05	187.157	-1.7779	-0.830177	8.17291e-08	193.54	1.0852	0.117965	0.448102	193.54	-1.42689	-0.512877	0.000197902	187.157	-1.14817	-0.199335	0.272699	200.256	-1.41179	-0.497521	5.56474e-05	200.256	-1.14772	-0.198773	0.0778616	151.635	143.253	198.246	178.643	174.118	212.603	298.26	275.327	173.546	165.94	168.414	260.239	318.231
489	CCNA_00464	CCNA_00464		Undecaprenyl-phosphate sugar phosphotransferase-related protein	303.495	1.14924	0.200675	0.405356	241.379	-1.46427	-0.550181	0.0189852	303.495	-1.9694	-0.977757	1.0662e-06	289.968	-1.17032	-0.226901	0.245216	289.968	-1.71366	-0.777082	1.19472e-05	303.495	-1.34497	-0.427576	0.0533187	441.169	-1.92202	-0.942622	1.72104e-13	441.169	-1.69269	-0.759317	2.31193e-11	34.3523	27.8458	36.554	37.0095	33.5836	53.352	77.5023	53.0005	54.8937	34.5316	36.2662	70.534	94.1186
490	CCNA_00465	CCNA_00465		UDP-galactopyranose mutase	2697.66	1.41741	0.503254	0.170651	1119.98	-1.08498	-0.117666	0.855461	2284.81	-1.21831	-0.284878	0.436543	2697.66	1.26229	0.336043	0.274756	2697.66	1.16342	0.218377	0.477556	2284.81	-1.12289	-0.167212	0.684376	3331.6	-1.92869	-0.947619	4.18434e-07	3331.6	-1.37786	-0.462429	0.00613862	1713.29	1444.96	2196.42	2450.08	2068.23	1937.58	2369.8	1464.57	1907.81	1455.43	1956.55	3352.36	4834.95
491	CCNA_00466	CCNA_00466		glycosyltransferase	2321.79	1.60292	0.6807	0.0245607	750.81	-1.11916	-0.162418	0.749191	1741.13	-1.07645	-0.106278	0.759741	2321.79	1.66652	0.73684	0.00336139	2321.79	1.48908	0.574422	0.0228015	1741.13	1.03968	0.0561397	0.882091	2083.2	-1.58249	-0.6622	0.00044464	2321.79	1.00018	0.000256948	0.99892	1452.02	1240.07	2203.35	2273.65	1995.71	1535.33	1714.74	1097.18	1427.92	1062.55	1393.85	2341.52	3325.6
492	CCNA_00467	CCNA_00467		oligosaccharide translocase/flippase	890.821	1.24898	0.320752	0.192903	443.09	-1.20087	-0.26408	0.395766	859.351	-1.28579	-0.362652	0.113885	890.821	1.1665	0.22218	0.279594	890.821	-1.02947	-0.0418999	0.84592	859.351	-1.07071	-0.0985712	0.72174	1044.62	-1.60494	-0.682521	7.86035e-06	1044.62	-1.30159	-0.380273	0.00540944	725.929	631.537	927.074	837.486	778.494	956.31	984.445	677.821	806.358	626.272	747.845	1305.19	1681.92
493	CCNA_00468	CCNA_00468		UDP glucuronic acid epimerase-related protein	307.57	1.09656	0.132991	0.583438	241.113	-1.17446	-0.232003	0.437409	307.57	-1.9542	-0.966576	6.34318e-07	279.514	-1.51738	-0.601583	0.000600196	279.514	-1.78211	-0.833586	1.28542e-06	307.57	-1.66391	-0.734574	0.000250884	515.86	-2.21924	-1.15006	1.05921e-10	515.86	-2.04914	-1.03502	4.60726e-11	23.6567	19.8898	26.3905	23.7698	21.3773	48.5202	47.2022	32.1789	46.1994	31.0381	31.6294	54.8481	75.8568
494	CCNA_00469	CCNA_00469		GT1-family glycosyltransferase	2759.17	2.0019	1.00137	0.00677423	1213.87	-1.30063	-0.379206	0.470609	1658.31	-1.83316	-0.874335	0.0153831	2759.17	1.42035	0.506243	0.120015	2759.17	1.09205	0.127037	0.712684	1658.31	-1.40945	-0.495129	0.214999	2091.59	-1.66936	-0.739294	0.000228124	2759.17	1.18411	0.243807	0.188962	1453.86	1067.79	2684.9	2593.31	2293.83	2358.56	2966.94	1608.6	2235.98	1444.82	1650.52	2216.35	3364.93
495	CCNA_03922	CCNA_03922		hypothetical protein	510.557	1.41125	0.496978	6.05595e-05	234.03	-1.0152	-0.0217674	0.935501	433.881	-1.25121	-0.323328	0.0103189	510.557	1.14506	0.195418	0.0846228	510.557	1.12791	0.17365	0.123052	433.881	-1.23248	-0.30156	0.0206623	473.216	-1.43926	-0.525326	1.55017e-05	510.557	-1.03297	-0.0467927	0.70205	307.59	264.649	376.628	433.461	400.937	338.634	375.144	359.818	343.682	353.244	360.509	504.16	621.01
496	CCNA_00470	CCNA_00470		O-antigen polymerase	271.662	1.32238	0.403137	0.0559572	165.634	-1.33252	-0.414154	0.074041	247.289	-1.67635	-0.745323	0.000117347	271.662	1.05115	0.0719681	0.720991	271.662	-1.26768	-0.342186	0.0500708	247.289	-1.25803	-0.331169	0.123966	507.975	-2.71182	-1.43926	2.36292e-35	507.975	-2.07662	-1.05424	2.63891e-24	223.975	188.793	291.45	285.607	241.608	390.98	399.673	247.622	307.03	232.719	239.29	680.706	892.884
497	fcl	CCNA_00471		GDP-L-fucose synthase Fcl	200.81	1.5501	0.632363	8.38871e-06	89.2825	-1.26693	-0.341335	0.0482873	155.822	-1.42428	-0.510228	0.000397369	200.81	1.37885	0.46347	0.000259654	200.81	1.08834	0.122135	0.36874	155.822	-1.1242	-0.168893	0.311452	275.61	-2.32685	-1.21838	1.05499e-24	275.61	-1.51976	-0.603839	1.58874e-08	96.2075	91.2646	148.353	141.326	146.153	146.567	147.172	107.55	97.1721	117.166	101.181	309.928	320.825
498	CCNA_00472	CCNA_00472		GDP-mannose 4,6 dehydratase	331.785	1.76321	0.818207	1.56994e-07	139.029	-1.4173	-0.503144	0.0029065	226.345	-1.52668	-0.610398	0.000107304	331.785	1.63688	0.710953	2.25143e-07	331.785	1.15493	0.207808	0.151097	226.345	-1.07718	-0.107254	0.584876	517.914	-3.01521	-1.59226	8.44376e-43	517.914	-1.73225	-0.792651	3.57141e-14	155.165	147.505	272.394	249.953	278.098	250.855	254.356	188.771	169.114	167.552	152.185	603.118	696.867
499	CCNA_00473	CCNA_00473		hypothetical protein	116.923	-1.13181	-0.178627	0.24815	39.9862	1.12043	0.164057	0.525922	116.923	1.4261	0.512074	0.000658967	86.0318	1.12458	0.16939	0.227305	86.0318	1.26002	0.333447	0.0162657	116.923	1.27281	0.348017	0.0226735	116.923	1.04718	0.0665035	0.678768	86.0318	-1.09485	-0.130739	0.3123	36.5125	35.3445	30.7215	32.0215	32.4857	27.1793	26.1777	22.5424	28.1288	30.0976	25.999	47.8999	51.4357
500	trwC	CCNA_00474		DNA relaxase/conjugal transfer nickase-helicase trwC	8.00301	-1.26188	-0.335577	0.139471	3.41757	1.04499	0.0634892	0.897832	8.00301	1.06266	0.0876822	0.74382	5.32242	-1.2409	-0.311384	0.129936	5.32242	-1.18747	-0.247895	0.242657	8.00301	1.01691	0.024193	0.935538	8.00301	1.0637	0.0890853	0.747109	5.73631	-1.20407	-0.267914	0.218758	13.0138	14.9059	8.89308	12.2544	12.1418	14.2943	13.1919	12.0456	13.4677	16.9299	10.4327	18.8442	19.9908
501	trwB	CCNA_00475		bacterial conjugation protein, ATP binding domain trwB	7.8704	1.29389	0.371717	0.203534	3.91849	-1.04033	-0.0570384	0.927919	7.3175	-1.2929	-0.370612	0.211726	7.8704	1.04113	0.0581438	0.839689	7.8704	1.00077	0.00110542	0.996659	7.3175	-1.24278	-0.313573	0.316802	8.83378	-1.5828	-0.66248	0.000260765	8.83378	-1.2392	-0.309411	0.0576421	8.00851	8.50462	11.1452	10.7149	10.2043	9.66376	11.749	10.6689	9.0353	12.899	8.27994	19.0547	19.1263
502	CCNA_00476	CCNA_00476		hypothetical protein	4.73278	-1.10199	-0.140112	0.875085	2.63899	1.25176	0.323959	#N/A	4.73278	-1.03211	-0.0455996	0.959615	3.51983	-1.42373	-0.509671	0.441367	3.51983	-1.13738	-0.185712	0.794319	4.73278	-1.29196	-0.369558	0.656172	7.85097	-2.17265	-1.11946	0.00833996	7.85097	-2.4262	-1.2787	0.000707889	1.15913	1.09737	1.21269	0.862118	0.968758	1.00664	0	2.23703	1.19334	1.61237	1.49039	3.68461	3.67398
503	CCNA_00477	CCNA_00477		excisionase	27.7686	1.21179	0.277144	0.41306	14.7212	-1.04454	-0.0628627	0.935579	27.7686	-1.2514	-0.323542	0.368144	27.6269	1.01148	0.0164648	0.96118	27.6269	-1.03268	-0.0463978	0.891851	27.7686	-1.19804	-0.260679	0.490941	27.7686	-1.17215	-0.229161	0.510553	27.6269	1.02054	0.0293316	0.926034	3.84619	2.8806	4.2733	4.18743	3.6167	4.63055	4.32859	3.61367	4.09146	2.68728	5.46476	5.57955	5.61902
504	CCNA_00478	CCNA_00478		hypothetical protein	206.19	2.08136	1.05753	3.57388e-09	53.6	1.18628	0.246442	0.376656	119.405	1.15227	0.204481	0.327998	206.19	2.0217	1.01557	2.08113e-10	206.19	2.3983	1.26201	4.71661e-15	119.405	-1.02951	-0.0419604	0.865699	132.943	-1.46812	-0.553969	1.36682e-05	206.19	1.40094	0.486392	1.01173e-05	58.2197	51.2106	125.023	111.398	105.143	55.768	54.0043	33.0393	67.509	46.0869	55.6412	105.59	121.998
505	CCNA_00479	CCNA_00479		Helix-turn-helix DNA-binding protein	26.1389	-1.03606	-0.0511086	0.880249	11.9354	-1.33895	-0.421106	0.347473	26.1389	-1.12052	-0.164165	0.604096	21.0045	1.15335	0.205833	0.466945	21.0045	-1.16092	-0.215273	0.420929	26.1389	1.19494	0.256942	0.427406	26.1389	-1.10435	-0.143199	0.650342	22.0912	-1.15912	-0.213027	0.417955	5.16338	5.34968	5.02401	5.35745	4.84379	4.2279	7.42044	6.02278	3.40955	4.56838	5.13357	8.94834	8.96883
506	CCNA_00480	CCNA_00480		bacteriophage P4 integrase	33.9237	1.88843	0.917189	2.22804e-11	11.3949	-1.01833	-0.0261991	0.945107	21.7062	-1.22002	-0.286906	0.0876838	33.9237	1.57623	0.656482	1.04308e-06	33.9237	1.54787	0.630283	5.23913e-06	21.7062	-1.19807	-0.260707	0.129463	21.7062	-1.11175	-0.152826	0.344952	33.9237	1.67667	0.745595	1.0694e-09	17.4923	17.5122	37.1315	31.9599	29.9023	18.9249	21.4368	23.4028	22.503	19.7515	20.8655	26.0028	28.2032
507	CCNA_00481	CCNA_00481		HipB transcriptional regulator	49.0128	1.51806	0.602228	0.0113769	42.5489	-1.94191	-0.957475	0.000207052	42.5489	-2.69843	-1.43212	3.34719e-10	49.0128	1.09246	0.127581	0.607793	49.0128	-1.77755	-0.829894	3.93919e-05	38.5708	-1.38958	-0.474646	0.076858	38.5708	1.08859	0.122455	0.687879	49.0128	1.63126	0.705991	0.00164227	6.11176	5.66975	7.4494	10.0991	9.30008	10.8717	18.1388	18.4125	7.67148	8.06185	8.77674	8.94834	6.26737
508	CCNA_00482	CCNA_00482		toxin protein module HipA	28.0363	-1.27573	-0.351322	0.0488911	17.8015	-1.48746	-0.572846	0.00318629	28.0363	-1.55516	-0.637062	0.000158473	18.3961	-1.3338	-0.415538	0.0092011	18.3961	-1.98396	-0.988384	3.8393e-11	28.0363	-1.04552	-0.064216	0.772302	28.0363	-1.20196	-0.265386	0.216191	25.5887	-1.55263	-0.634717	0.000302197	21.1277	23.1362	15.1298	19.2745	17.7606	30.8033	33.8042	38.3737	18.923	26.0667	24.0118	34.4248	43.8716
509	CCNA_R0007	CCNA_R0007			208.915	-1.60649	-0.68391	0.000417969	183.808	-1.11409	-0.155872	0.626503	208.915	-2.17276	-1.11953	8.91885e-10	177.603	-3.13305	-1.64757	1.20565e-22	183.808	-3.49052	-1.80344	1.53449e-26	208.915	-1.95025	-0.963659	1.70506e-07	208.915	1.09356	0.129038	0.562292	144.128	-1.49051	-0.575807	0.00130579	12.3289	11.0194	6.81418	8.31328	6.58755	25.9714	25.9715	24.0911	23.5259	22.7076	21.8591	12.0013	17.3974
510	CCNA_00483	CCNA_00483	CC_0451	Zn-dependent hydrolase, glyoxalase II family	531.887	1.38178	0.466525	0.000182889	208.67	1.00544	0.00782437	0.977501	463.527	-1.0239	-0.034071	0.822598	531.887	1.34223	0.42463	9.26951e-05	531.887	1.34953	0.432454	6.55132e-05	463.527	-1.02947	-0.0418953	0.793991	463.527	1.26903	0.343731	0.317709	531.887	1.73135	0.791895	0.00397136	242.521	244.302	356.532	334.994	317.365	260.72	268.785	219.401	261.342	237.959	253.035	288.242	277.277
511	CCNA_00484	CCNA_00484	CC_0452	hypothetical protein	98.0039	1.14411	0.194228	0.191624	69.8085	-1.10885	-0.149064	0.477449	98.0039	-1.74783	-0.805562	7.8431e-10	92.8976	-1.37771	-0.46227	9.09875e-05	92.8976	-1.52767	-0.611334	1.70359e-07	98.0039	-1.57625	-0.656499	8.11858e-07	98.0039	-1.08751	-0.121034	0.414024	92.8976	1.03848	0.0544743	0.680343	41.0436	44.352	54.9754	45.8154	45.7254	64.4251	82.037	77.4358	73.3053	61.1357	68.0611	72.5342	67.1041
512	CCNA_00485	CCNA_00485	CC_0453	ribosomal large subunit pseudouridine synthase D	42.8217	-1.30085	-0.379458	0.00932956	17.9673	-1.03612	-0.0511873	0.876986	42.8217	1.00253	0.00364465	0.98656	27.4706	-1.25234	-0.324626	0.0186141	27.4706	-1.29757	-0.375813	0.00682517	42.8217	1.03874	0.054832	0.772302	42.8217	-1.14027	-0.18937	0.203172	37.2223	-1.50361	-0.588432	1.47533e-06	24.8685	29.8119	20.327	22.9693	19.8918	29.1926	25.9715	26.8444	25.9126	29.6945	23.0182	44.2153	45.2764
513	CCNA_00486	CCNA_00486	CC_0454	TonB-dependent receptor	7.39223	-1.16688	-0.222661	0.297326	5.62046	-1.35628	-0.439653	0.0713599	7.39223	-1.86906	-0.902312	1.1553e-06	5.30803	-1.60806	-0.685321	8.05561e-05	5.62046	-2.18098	-1.12497	1.91501e-11	7.39223	-1.37808	-0.46266	0.0219557	7.56187	-1.35261	-0.435743	0.102335	7.56187	-1.59642	-0.674836	0.00271625	11.3278	11.5224	8.60434	10.407	10.4626	20.5355	20.4062	22.8866	14.1496	18.1392	14.4071	18.002	24.5292
514	CCNA_00487	CCNA_00487	CC_0455	alkaline phosphatase	66.7181	1.52531	0.609104	1.85231e-06	20.8195	-1.01767	-0.0252736	0.935579	52.5895	1.08456	0.117106	0.450159	66.7181	1.68352	0.751484	1.18591e-10	66.7181	1.65429	0.72621	8.7469e-10	52.5895	1.10372	0.142379	0.368476	52.5895	1.11998	0.163467	0.251052	66.7181	1.6863	0.753857	1.14697e-11	53.2144	57.429	87.4871	80.5464	85.3799	51.3388	45.9655	55.2375	46.5403	53.0739	50.3421	70.7445	77.9099
515	CCNA_00488	CCNA_00488	CC_0456	amino acid efflux permease	31.5057	-1.28936	-0.366651	0.0680917	13.1283	-1.26208	-0.335799	0.288344	31.5057	-1.02124	-0.0303225	0.907515	20.3214	-1.04331	-0.0611738	0.786368	20.3214	-1.31674	-0.396973	0.0383402	31.5057	1.23583	0.305477	0.181551	31.5057	-1.05836	-0.0818254	0.790476	25.5069	-1.38247	-0.467245	0.0419627	11.8547	12.6655	10.048	8.06696	10.4626	9.46244	13.1919	14.6268	9.54673	9.13677	11.2607	21.1602	16.9651
516	CCNA_00489	CCNA_00489	CC_0457	phosphoribosyl-AMP cyclohydrolase	114.015	1.00877	0.0125913	0.951657	54.502	-1.07141	-0.0995109	0.724819	114.015	-1.17783	-0.236137	0.126394	96.0146	-1.08978	-0.124035	0.38301	96.0146	-1.1676	-0.223546	0.098322	114.015	-1.09933	-0.136626	0.419047	114.015	-1.01495	-0.0214138	0.923693	96.0146	-1.01929	-0.0275653	0.876876	30.19	29.2632	27.4877	29.4967	33.0669	37.6484	35.4532	32.1789	29.1516	38.0251	29.9734	38.6358	46.8972
517	CCNA_00490	CCNA_00490	CC_0458	conserved hypothetical membrane protein	82.3396	1.11595	0.158276	0.297824	30.086	-1.13144	-0.178156	0.429642	82.3396	1.11125	0.15218	0.327998	76.2526	1.40309	0.488612	8.64083e-05	76.2526	1.2401	0.310456	0.0150646	82.3396	1.25731	0.330336	0.0257031	82.3396	-1.05372	-0.0754862	0.625834	76.2526	1.04492	0.0633982	0.627476	45.522	44.9465	52.781	50.9265	47.5337	42.4803	38.3389	41.127	34.6069	36.9502	36.1006	61.5856	66.888
518	CCNA_00491	CCNA_00491	CC_0459	GTP cyclohydrolase I	362.439	1.65352	0.725537	3.25852e-07	152.337	-1.15114	-0.203069	0.314902	264.23	-1.40877	-0.494437	0.000680952	362.439	1.35113	0.434169	0.000678753	362.439	1.17373	0.2311	0.0782602	264.23	-1.2238	-0.291368	0.0634937	584.41	-2.91822	-1.54509	2.76007e-30	584.41	-1.78823	-0.838532	4.80011e-12	114.595	95.1054	188.718	159.122	171.987	139.923	134.598	167.778	115.584	139.067	129.664	378.146	452.656
519	CCNA_00492	CCNA_00492	CC_0460	cysteinyl-tRNA synthetase	208.025	-1.09948	-0.13682	0.348019	80.2375	-1.02013	-0.0287489	0.914895	208.025	1.11194	0.153074	0.266563	157.428	1.03169	0.0450032	0.731011	157.428	1.01133	0.0162543	0.901345	208.025	1.13432	0.181823	0.199686	208.025	-1.30797	-0.387326	0.00198604	206.676	-1.45687	-0.542869	3.8788e-07	179.243	180.243	163.367	156.105	171.083	171.33	151.707	161.755	143.712	165.134	165.599	319.614	360.59
520	CCNA_00493	CCNA_00493	CC_0461	putative polyketide cyclase-dehydrase/lipid transport protein	155.602	1.06366	0.0890375	0.675995	50.2582	-1.01397	-0.0200183	0.959602	155.602	1.32751	0.408721	0.0236304	137.995	1.43175	0.517777	0.000828467	137.995	1.41202	0.497759	0.00147196	155.602	1.34606	0.42874	0.0189681	155.602	-1.11685	-0.159436	0.267856	137.995	-1.06437	-0.0899965	0.482416	44.5737	44.6721	44.6386	48.4018	49.4067	39.0577	31.5369	30.4581	33.0726	39.5031	26.1646	73.9028	69.4814
521	CCNA_00494	CCNA_00494	CC_0462	transport protein	162.745	-1.14591	-0.196489	0.187197	60.2659	1.01834	0.0262144	0.935579	162.745	1.19632	0.258607	0.0816273	118	1.0252	0.0359044	0.813323	118	1.044	0.0621188	0.661466	162.745	1.17478	0.232393	0.129097	191.863	-1.5499	-0.632176	7.32639e-07	191.863	-1.79901	-0.847206	3.63152e-14	49.1048	44.2606	40.1921	42.1206	39.6545	32.2125	42.0491	42.1595	39.3803	42.3247	36.763	107.801	104.924
522	CCNA_00495	CCNA_00495	CC_0463	putative membrane protein insertion efficiency factor YidD	265.63	-1.24327	-0.314136	0.0265766	124.847	-1.2432	-0.314063	0.0807594	265.63	-1.15481	-0.207656	0.162856	178.045	-1.15487	-0.207729	0.116939	178.045	-1.43574	-0.521792	2.59021e-05	265.63	1.07654	0.106407	0.526825	265.63	1.22875	0.297186	0.0323079	178.045	-1.02494	-0.0355441	0.796196	41.8866	42.203	32.6849	34.7926	34.0357	47.3122	43.2859	54.2051	38.8688	40.578	37.4254	51.0582	49.5987
523	CCNA_00496	CCNA_00496	CC_0464	threonyl-tRNA synthetase	957.325	1.09021	0.124606	0.624227	278.2	-1.15156	-0.203589	0.502321	957.325	1.39576	0.481052	0.0190245	869.853	1.7523	0.809247	3.01167e-06	869.853	1.52167	0.605658	0.00051068	957.325	1.6073	0.684641	0.000790918	957.325	1.03556	0.0504045	0.73076	869.853	1.11474	0.156705	0.162857	1204.75	1134.5	1208.77	1337.27	1279.34	928.728	769.046	816.173	694.354	807.26	680.446	1555.22	1717.69
524	CCNA_00497	CCNA_00497	CC_0465	putative rhamnosyl transferase	330.474	1.04554	0.0642522	0.74765	112.09	-1.04685	-0.066051	0.823947	330.474	1.23203	0.301039	0.0590229	288.35	1.34849	0.431342	0.0014055	288.35	1.28814	0.365291	0.00705751	330.474	1.28975	0.36709	0.0227555	330.474	1.10619	0.145599	0.28545	288.35	1.14204	0.191618	0.0905304	197.631	182.758	180.229	213.99	202.341	170.928	138.515	153.495	140.132	159.625	141.918	256.449	250.479
525	CCNA_00498	CCNA_00498		hypothetical protein	68.458	-1.81154	-0.857221	0.00331248	27.1979	-1.09531	-0.131336	0.849924	68.458	1.01519	0.0217483	0.956036	31.7259	-1.62917	-0.704136	0.0158527	31.7259	-1.78444	-0.835472	0.00431738	68.458	1.11194	0.153085	0.684881	68.458	-1.1502	-0.201881	0.59559	60.0563	-2.11148	-1.07825	0.0003504	5.58488	4.6181	2.02115	3.26373	3.16461	5.23454	3.71022	5.8507	5.45527	3.89656	4.47117	9.57999	8.75271
526	CCNA_00499	CCNA_00499	CC_0466	hypothetical protein	69.5063	1.02863	0.0407309	0.90079	26.0496	-1.00658	-0.00946492	0.988392	69.5063	1.16505	0.220394	0.418486	59.7203	1.2063	0.27059	0.23847	59.7203	1.19841	0.261125	0.257298	69.5063	1.17272	0.229859	0.413654	69.5063	1.20198	0.265414	0.0985866	59.7203	1.21769	0.284144	0.0423574	14.6998	16.8721	15.4185	16.3802	17.0501	17.5156	14.6347	9.12022	15.1725	11.9584	13.5791	18.3178	17.0732
527	CCNA_00500	CCNA_00500	CC_0467	hydroxymethylglutaryl-CoA lyase	52.5201	1.19021	0.251212	0.0906607	18.9622	-1.0704	-0.0981447	0.746741	52.5201	1.13341	0.180664	0.272597	51.8399	1.44395	0.530021	6.25113e-05	51.8399	1.34899	0.431876	0.00145745	52.5201	1.21319	0.278809	0.0850267	52.5201	1.25254	0.324855	0.0239706	51.8399	1.4716	0.557385	4.26111e-06	29.9265	28.7602	36.6695	33.4379	34.4878	23.5554	28.8573	25.2957	25.7421	22.8419	24.1774	36.5303	32.0933
528	CCNA_00501	CCNA_00501	CC_0468	glucosyltransferase	69.2657	-1.25575	-0.328554	0.0154152	21.7581	-1.08245	-0.114298	0.632249	69.2657	1.29174	0.369316	0.00719373	45.9913	1.11347	0.155061	0.229437	45.9913	1.02866	0.0407621	0.76563	69.2657	1.39824	0.483614	0.000384376	69.2657	1.45046	0.536514	2.92131e-05	45.9913	1.14053	0.189702	0.114959	66.1756	78.2334	55.5529	55.2371	62.0005	58.5866	57.3023	52.3122	52.848	47.5649	55.1444	79.1665	67.8605
529	CCNA_00502	CCNA_00502	CC_0469	glycosyl transferase family protein	88.9648	-1.27796	-0.353845	0.0117938	45.3961	-1.05723	-0.0802911	0.764618	88.9648	-1.2334	-0.302636	0.0349382	58.0432	-1.49091	-0.57619	2.51605e-06	58.0432	-1.57623	-0.656481	8.90735e-08	88.9648	-1.16663	-0.222345	0.14431	88.9648	-1.22479	-0.292533	0.0326308	83.2791	-1.58583	-0.665238	8.75623e-09	38.0931	43.3918	31.6455	31.4673	32.744	54.56	53.592	43.7082	43.4717	50.6553	48.1893	76.6399	74.1279
530	CCNA_00503	CCNA_00503	CC_0470	hypothetical protein	293.031	1.20051	0.263647	0.0548638	106.925	1.09522	0.131225	0.562144	293.031	1.3161	0.396273	0.00360792	292.231	1.44262	0.528695	4.9997e-06	292.231	1.57999	0.65992	1.69576e-08	293.031	1.20168	0.265048	0.0634731	293.031	1.09085	0.125456	0.378803	292.231	1.29297	0.370689	0.000983048	79.1894	74.7126	94.59	96.9883	85.2507	62.8145	54.8288	57.6466	67.85	57.7766	67.2332	97.4843	109.031
531	CCNA_00504	CCNA_00504	CC_0471	23S rRNA methyltransferase	144.208	1.11967	0.163069	0.284566	74.1184	1.10572	0.144987	0.532352	144.208	-1.06383	-0.0892675	0.584992	133.937	-1.05058	-0.0711864	0.608943	133.937	1.05249	0.0738011	0.590916	144.208	-1.1763	-0.234255	0.120903	145.261	-1.32854	-0.409843	0.00205679	145.261	-1.20149	-0.264824	0.0249986	45.1005	38.1793	48.4499	43.3522	47.7921	50.5334	44.1104	38.5458	47.2222	49.0429	50.3421	76.4294	78.4502
532	CCNA_00505	CCNA_00505	CC_0472	ubiquinol-cytochrome c reductase iron-sulfur subunit	3443.52	1.20569	0.269865	0.262917	991.649	-1.1913	-0.252536	0.398934	3442.2	1.39729	0.482633	0.0244125	3443.52	2.00699	1.00503	2.14794e-08	3443.52	1.68471	0.752498	3.04478e-05	3442.2	1.66459	0.735169	0.000534825	3442.2	-1.30892	-0.388372	0.00478215	3443.52	-1.09983	-0.137281	0.278796	1187.89	1171.08	1549.99	1338.19	1378.03	944.834	874.787	713.442	772.774	707.965	645.008	1970.85	2353.4
533	CCNA_00506	CCNA_00506	CC_0473	cytochrome b	3755.5	1.30722	0.386502	0.369202	1467.28	-1.2537	-0.326194	0.571564	3468.49	-1.05785	-0.0811358	0.85624	3755.5	1.54924	0.631561	0.0554086	3755.5	1.23573	0.305366	0.369914	3468.49	1.18514	0.245059	0.583677	3621.84	-1.37574	-0.460211	0.00769574	3755.5	-1.0663	-0.0926174	0.576152	2778.58	2737.57	4138.11	3276.91	3401.18	3329.17	3261.28	2162.87	2775.03	2035.35	2171.5	4994.96	5653.93
534	CCNA_00507	CCNA_00507	CC_0474	cytochrome c1	2806.52	1.01348	0.0193114	0.951429	865.872	-1.24683	-0.31826	0.238545	2806.52	1.30675	0.385981	0.0743439	2366.96	1.65124	0.723552	5.89747e-05	2366.96	1.32436	0.405292	0.0277145	2806.52	1.62929	0.704241	0.000833101	3209.62	-1.50619	-0.590904	9.57105e-05	3209.62	-1.50512	-0.589875	7.45395e-06	1531.63	1416.52	1498.43	1561.79	1421.49	1284.27	1117.19	983.262	1002.75	868.799	842.898	2950.01	3273.41
535	CCNA_00508	CCNA_00508	CC_0475	aspartate protease	32.0614	-1.09519	-0.131187	0.563278	13.3181	1.19754	0.260068	0.43812	32.0614	1.25507	0.327768	0.135826	24.4434	-1.04499	-0.0634875	0.764283	24.4434	1.14598	0.196581	0.328202	32.0614	1.04804	0.0676996	0.789797	32.0614	1.30508	0.384135	0.0152271	24.4434	1.17636	0.234325	0.107473	14.7525	16.049	13.5129	15.2102	13.5626	10.8717	14.0164	12.0456	13.1268	16.3924	14.2415	17.265	14.804
536	CCNA_00509	CCNA_00509	CC_0476	phosphoglycerate mutase family	25.4269	-1.03974	-0.0562171	0.879446	10.4614	1.04696	0.0662112	0.919067	25.4269	1.10924	0.149569	0.661174	20.2323	1.01899	0.0271403	0.92761	20.2323	1.06685	0.0933516	0.747413	25.4269	1.05948	0.0833574	0.816811	25.4269	-1.1802	-0.239029	0.307559	22.7125	-1.24165	-0.312259	0.115732	8.16657	8.68751	9.29731	7.82064	7.16881	4.2279	12.1613	6.53902	8.52387	8.33058	6.95515	12.5277	13.7234
537	CCNA_00510	CCNA_00510	CC_0477	carboxymethylenebutenolidase	46.1092	-1.23392	-0.303249	0.204338	16.0014	-1.03128	-0.0444376	0.933221	46.1092	1.22914	0.297646	0.220844	31.081	1.02728	0.0388339	0.871971	31.081	-1.00389	-0.00560369	0.982936	46.1092	1.26759	0.342083	0.166804	46.1092	1.05135	0.0722421	0.676119	33.319	-1.18975	-0.250663	0.0659517	17.4396	21.353	16.3425	14.1634	16.7272	12.6837	15.4592	18.9287	17.9001	12.0928	16.3943	24.9501	24.205
538	CCNA_00511	CCNA_00511	CC_0478	carboxymethylenebutenolidase	73.8646	1.09538	0.131436	0.41491	21.6099	1.0453	0.0639148	0.857474	73.8646	1.57014	0.650892	2.58913e-05	67.1471	1.64537	0.718413	8.06952e-08	67.1471	1.7199	0.782328	1.77025e-08	73.8646	1.5021	0.586978	0.000117617	73.8646	-1.03302	-0.0468629	0.820818	67.1471	1.04644	0.0654914	0.694331	30.2953	32.1438	36.3808	35.5931	30.5482	20.3342	18.7572	20.4775	21.8211	19.2141	21.6935	44.7417	39.5493
539	CCNA_00512	CCNA_00512	CC_0479	GTP-binding protein, probable translation factor	386.904	-1.21296	-0.278533	0.0959773	256.038	-1.19295	-0.254538	0.190175	386.904	-1.64543	-0.718468	1.43426e-06	265.344	-1.67303	-0.742462	1.49422e-08	265.344	-1.99585	-0.997	1.21251e-14	386.904	-1.37929	-0.463929	0.0030444	386.904	-1.06801	-0.0949294	0.805007	315.099	-1.31243	-0.39224	0.171828	266.125	262.729	218.227	208.509	227.271	496.073	450.998	359.13	382.381	347.735	364.318	438.679	386.2
540	CCNA_03885	CCNA_03885		Abi superfamily/CAAX amino terminal protease	155.574	1.94527	0.959973	9.03144e-07	41.7564	1.02028	0.0289718	0.950714	96.4391	1.02802	0.039862	0.878202	155.574	1.96001	0.970863	2.62561e-08	155.574	1.99977	0.999835	1.23209e-08	96.4391	1.00758	0.0108902	0.969946	96.4391	-1.01639	-0.0234559	0.891131	155.574	1.89215	0.920027	2.14447e-16	43.4145	34.5672	84.3687	73.9574	69.1047	48.9228	37.7206	27.3606	46.1994	30.3663	39.7437	53.9006	59.7562
541	CCNA_00514	CCNA_00514	CC_0481	pirin	25.1441	-1.04489	-0.0633554	0.835077	10.1705	-1.1626	-0.217354	0.608221	25.1441	1.01484	0.0212507	0.943901	20.1944	1.12916	0.175249	0.458759	20.1944	-1.02961	-0.0421048	0.861906	25.1441	1.17985	0.238604	0.387941	25.1441	-1.10569	-0.144944	0.51471	21.2399	-1.1705	-0.227122	0.214791	13.2773	12.6655	9.29731	14.2249	13.7564	8.25447	14.0164	15.8313	9.54673	12.6302	10.5983	23.7921	18.586
542	CCNA_00515	CCNA_00515	CC_0482	5-methyltetrahydropteroyltriglutamate-- homocysteine methyltransferase	95.1452	-1.11605	-0.158403	0.466338	108.814	-1.68892	-0.756104	1.61781e-05	108.814	-2.83416	-1.50292	2.61069e-18	70.5812	-1.87283	-0.905221	5.65984e-09	108.814	-3.16307	-1.66133	6.41943e-28	95.1452	-1.67809	-0.746817	3.78485e-05	184.171	-2.54063	-1.34518	5.21957e-10	184.171	-2.87315	-1.52263	9.6671e-16	122.235	153.312	141.192	107.58	121.611	393.396	435.332	343.471	242.078	208.936	243.099	568.904	653.968
543	CCNA_00516	CCNA_00516	CC_0483	integral membrane protein	57.0049	-1.13982	-0.188801	0.39092	39.2902	-1.29555	-0.373563	0.116458	57.0049	-1.71538	-0.77853	2.84017e-05	41.5106	-1.50918	-0.593768	0.000424484	41.5106	-1.95522	-0.96733	3.32327e-09	57.0049	-1.32406	-0.404967	0.0450706	61.548	-1.41929	-0.505168	0.00540688	61.548	-1.6393	-0.713081	4.77561e-06	23.604	29.4461	25.1778	22.9693	21.7002	55.3653	46.9961	34.7601	39.2098	33.5911	32.7886	51.5846	62.9979
544	CCNA_00517	CCNA_00517	CC_0484	peptidyl-tRNA hydrolase	89.4054	-1.32184	-0.402547	0.00435339	59.5802	-1.26218	-0.33592	0.0502291	89.4054	-1.64005	-0.71374	1.38125e-07	56.4175	-1.71757	-0.780367	2.25199e-10	59.5802	-2.16788	-1.11629	2.94799e-20	89.4054	-1.29938	-0.37782	0.0091317	89.4054	-1.27861	-0.354581	0.00951349	87.2367	-1.71211	-0.775778	3.46395e-11	32.8243	35.756	25.4088	26.3562	26.2211	62.0092	53.3859	53.8609	45.347	43.534	45.2085	64.9544	65.051
545	CCNA_00518	CCNA_00518	CC_0485	LSU ribosomal protein L25P	2794.93	-1.35572	-0.439054	0.0440704	1695.15	-1.18642	-0.246613	0.394231	2794.93	-1.50842	-0.593036	0.00366534	1711.47	-1.72366	-0.785477	7.49106e-06	1711.47	-2.04499	-1.03209	2.22146e-09	2794.93	-1.2714	-0.346423	0.120127	3887.14	-1.83517	-0.875916	1.67847e-10	3887.14	-2.52054	-1.33373	4.16788e-29	993.108	1067.6	810.136	727.997	741.875	1712.3	1663.21	1288.19	1341.49	1252.14	1336.71	2397.21	3091.11
546	CCNA_00519	CCNA_00519	CC_0486	hypothetical protein	310.863	1.31577	0.395904	0.0184367	159.546	-1.05403	-0.0759151	0.800155	285.11	-1.34955	-0.432474	0.0075254	310.863	1.02765	0.0393457	0.817436	310.863	-1.02567	-0.0365694	0.817346	285.11	-1.28037	-0.356559	0.0354862	285.11	1.05544	0.0778449	0.590491	310.863	1.37041	0.454606	2.39416e-05	175.818	205.254	280.652	222.242	249.294	262.935	280.74	228.35	253.5	216.998	261.977	271.398	249.614
547	CCNA_00520	CCNA_00520	CC_0487	ribose-phosphate pyrophosphokinase	383.016	-1.0318	-0.0451646	0.824366	233.866	-1.23105	-0.299891	0.0889269	383.016	-1.51809	-0.602259	3.03088e-05	308.316	-1.27238	-0.347533	0.0077139	308.316	-1.56637	-0.647424	2.59275e-07	383.016	-1.23317	-0.302368	0.0544382	383.016	1.18643	0.24663	0.0573441	308.316	1.13496	0.182647	0.107343	223.132	223.361	227.004	198.226	223.848	362.391	378.03	277.22	285.72	278.806	261.315	256.028	268.2
548	CCNA_00521	CCNA_00521	CC_0488	antitoxin protein	153.955	1.35227	0.43538	0.0353416	97.4385	-1.32913	-0.410484	0.101491	137.474	-1.75816	-0.814068	3.47644e-05	153.955	1.02228	0.0317958	0.88132	153.955	-1.30016	-0.378688	0.0336438	137.474	-1.32279	-0.403584	0.0610024	165.896	-1.596	-0.674458	0.00086698	165.896	-1.19587	-0.258055	0.162857	26.133	16.9178	32.3962	28.573	26.1565	37.8497	43.6981	32.0068	32.5612	29.157	23.515	39.8991	52.5163
549	brnT	CCNA_00522	CC_0489	BrnT-related ribonuclease toxin	180.901	1.04559	0.0643229	0.750633	131.127	-1.31422	-0.394209	0.036452	180.901	-1.79164	-0.841277	3.84357e-08	157.114	-1.30382	-0.382745	0.00700613	157.114	-1.71351	-0.776954	1.05082e-08	180.901	-1.36327	-0.447068	0.00623321	211.088	-1.54645	-0.62896	0.000328671	211.088	-1.50021	-0.585168	0.000130221	36.4598	30.2691	34.8793	35.6547	33.9065	57.1773	68.8452	53.5167	47.7337	47.968	40.2405	53.4795	84.7176
550	CCNA_00523	CCNA_00523	CC_0490	multicopper polyphenol oxidase	84.019	-1.12928	-0.175407	0.250929	36.1305	1.03594	0.0509371	0.866104	84.019	1.05064	0.0712696	0.674	61.7673	-1.11348	-0.155074	0.24938	61.7673	-1.07485	-0.104137	0.452294	84.019	1.01419	0.0203325	0.914145	84.019	-1.11018	-0.150796	0.300825	71.0369	-1.27004	-0.344874	0.00364958	41.9393	40.054	37.3047	35.1005	36.3607	37.8497	41.0185	38.2017	37.1641	42.5935	40.9029	69.376	63.214
551	CCNA_00524	CCNA_00524	CC_0491	conserved hypothetical cytosolic protein	60.8017	-1.4593	-0.54528	5.31297e-05	27.6159	1.06726	0.0939113	0.728025	60.8017	1.02743	0.0390443	0.820942	34.7341	-1.51587	-0.600147	1.2216e-06	34.7341	-1.42034	-0.506236	6.92983e-05	60.8017	-1.03876	-0.0548671	0.755993	60.8017	1.17668	0.23472	0.0964567	39.5215	-1.25572	-0.328516	0.00701378	41.5178	43.3918	27.7764	31.7752	27.7711	42.0776	37.3083	44.2244	36.6526	47.5649	47.5269	60.8487	46.7892
552	CCNA_00525	CCNA_00525	CC_0492	prolipoprotein diacylglyceryl transferase	194.088	1.32588	0.406947	0.00162878	56.8445	-1.03472	-0.0492436	0.858918	176.113	1.30788	0.38723	0.00362599	194.088	1.7943	0.843421	5.2146e-14	194.088	1.73409	0.794177	2.27218e-12	176.113	1.35329	0.436474	0.00106141	176.113	-1.02715	-0.0386459	0.804386	194.088	1.27454	0.349973	0.00160309	104.69	94.0995	132.645	129.626	132.72	84.5579	66.7839	76.2312	80.4653	71.8849	68.0611	148.648	136.694
553	CCNA_00526	CCNA_00526		BMFP membrane fusogenic protein	467.15	-1.05828	-0.081726	0.624055	182.694	-1.01093	-0.0156854	0.959102	467.15	1.10854	0.14866	0.325206	367.71	1.05894	0.0826193	0.543733	367.71	1.04749	0.0669339	0.618537	467.15	1.12066	0.164345	0.289759	467.15	-1.23825	-0.308302	0.0188598	440.117	-1.32703	-0.408204	0.000260982	75.2378	74.3926	68.1995	77.3443	66.5214	57.7813	63.2798	80.7053	57.4509	69.0632	73.5259	134.962	123.078
554	CCNA_00527	CCNA_00527	CC_0493	hypothetical protein	335.924	1.03901	0.0552145	0.79275	123.844	1.01244	0.0178392	0.958473	335.924	1.20001	0.263044	0.114689	291.553	1.2315	0.30042	0.0348597	291.553	1.24682	0.318259	0.0244692	335.924	1.18526	0.245205	0.16001	335.924	-1.17474	-0.232343	0.0795757	300.524	-1.14547	-0.195945	0.0874426	105.955	105.485	95.9182	117.556	116.122	83.35	74.8227	105.485	90.8644	99.0264	77.3347	184.862	177.431
555	CCNA_00528	CCNA_00528	CC_0494	pyrroline-5-carboxylate reductase	35.8829	-1.40997	-0.495663	0.0157351	15.6824	1.04993	0.0702864	0.875629	35.8829	1.04963	0.0698819	0.781808	21.3441	-1.41036	-0.496068	0.00804339	21.3441	-1.3433	-0.425781	0.0273451	35.8829	-1.00028	-0.00040447	0.999251	35.8829	1.66977	0.739649	1.0953e-06	21.3441	1.17154	0.228408	0.128279	16.86	18.0152	10.7987	13.6707	12.7876	16.3076	15.8715	17.5521	16.3658	18.2735	17.5535	18.002	12.5347
556	CCNA_00529	CCNA_00529	CC_0495	hypothetical protein	36.0585	-1.2549	-0.327571	0.134324	25.9574	-1.22249	-0.289821	0.324857	36.0585	-1.7613	-0.816639	4.04154e-05	23.9727	-1.80799	-0.854389	2.36565e-06	25.9574	-2.21025	-1.14421	1.38995e-10	36.0585	-1.44075	-0.526818	0.0122119	36.0585	1.20906	0.273887	0.106726	23.9727	-1.05152	-0.0724738	0.666944	11.2751	12.7569	9.81703	8.49802	10.5272	16.9116	23.498	23.0587	17.2182	17.4674	17.3879	14.6332	12.7509
557	CCNA_00530	CCNA_00530	CC_0496	LSU ribosomal protein L10P	15953.7	-1.25898	-0.332255	0.449046	9852.25	-1.24115	-0.311678	0.593694	15953.7	-1.54516	-0.627753	0.102382	10525.8	-1.56735	-0.64833	0.0495148	10525.8	-1.94532	-0.960008	0.00263034	15953.7	-1.24494	-0.316076	0.466691	24822.2	-2.04851	-1.03457	5.13654e-11	24822.2	-2.61257	-1.38547	5.93274e-24	5274.55	5005.93	4317.13	3945.3	3986.12	9721.95	8246.37	5859.65	6757.38	5886.9	6553.74	14433.1	16763.3
558	CCNA_00531	CCNA_00531	CC_0497	LSU ribosomal protein L12P (L7/L12)	3384.98	-2.26247	-1.1779	9.8462e-09	2120.27	-1.33552	-0.417398	0.095068	3384.98	-1.56006	-0.641605	0.00216815	1726.43	-2.64287	-1.40211	2.27364e-15	2120.27	-3.5296	-1.8195	3.05354e-25	3384.98	-1.16813	-0.224207	0.354699	5783.48	-2.25209	-1.17126	4.39741e-24	5783.48	-5.16047	-2.3675	2.44572e-120	759.965	853.297	357.513	380.933	331.122	1443.32	1312.39	1020.26	1003.77	859.797	963.62	2404.79	2912.71
559	CCNA_00532	CCNA_00532	CC_0498; RDD superfamily	hypothetical protein	32.5175	1.49116	0.576433	0.0110921	8.50959	1.01239	0.0177708	0.976962	26.0667	1.35986	0.443458	0.0814971	32.5175	2.00294	1.00212	1.37256e-06	32.5175	2.02777	1.01989	1.66173e-06	26.0667	1.34321	0.425687	0.0999801	26.0667	-1.15278	-0.20512	0.207053	32.5175	1.27528	0.35081	0.0076956	13.6461	15.1803	20.0383	21.3682	23.3148	10.8717	8.65718	12.0456	7.33053	11.1522	13.5791	24.7395	23.3406
560	hfsI	CCNA_00533	CC_0499	secreted polysaccharide polymerase hfsI	42.376	-1.29296	-0.370681	0.00914779	20.2276	-1.05016	-0.070605	0.805228	42.376	-1.14542	-0.195871	0.202429	27.1925	-1.41025	-0.495947	9.55688e-05	27.1925	-1.48098	-0.566552	9.36097e-06	42.376	-1.09071	-0.125266	0.453133	42.376	-1.25537	-0.328111	0.0171073	40.52	-1.64427	-0.717445	9.22335e-10	36.8813	32.7382	27.0257	27.0951	26.4148	37.2458	45.141	37.3413	37.505	36.0096	40.4061	68.4285	61.7012
561	CCNA_00534	CCNA_00534	CC_0500	hypothetical protein	37.2828	1.14598	0.196586	0.252527	13.0771	1.16939	0.22575	0.428114	37.2828	1.45474	0.540764	0.00190307	35.6895	1.42563	0.5116	0.000550336	35.6895	1.66711	0.73735	1.74995e-06	37.2828	1.24402	0.315014	0.0780512	37.2828	1.40958	0.495267	0.00718842	35.6895	1.59323	0.671956	2.08522e-05	22.2341	25.1023	26.275	25.8635	29.5148	17.5156	12.3674	18.5846	20.1163	20.1546	16.7255	26.5292	23.7728
562	CCNA_00535	CCNA_00535	CC_0501	hypothetical protein	56.2215	-1.34708	-0.42984	0.208949	78.999	-1.05257	-0.0739201	0.901667	77.1697	-3.3593	-1.74816	8.51038e-10	78.999	-4.29924	-2.10408	2.04385e-16	77.1697	-4.52527	-2.178	2.42877e-17	78.999	-3.19152	-1.67424	4.73181e-09	98.8071	-2.31206	-1.20918	4.91389e-13	98.8071	-3.15698	-1.65855	2.0532e-25	5.42682	5.66975	4.33104	3.75637	4.26254	13.6903	22.2613	19.9612	15.8544	15.1832	22.3559	17.3703	18.8021
563	CCNA_00536	CCNA_00536	CC_0502	DNA-directed RNA polymerase beta chain	1417.74	1.38544	0.470349	0.266397	861.591	-1.32934	-0.410709	0.443078	1234.42	-1.74961	-0.807034	0.0323827	1417.74	1.05265	0.0740232	0.847273	1417.74	-1.26285	-0.336685	0.323305	1234.42	-1.31615	-0.396326	0.35105	1420.69	-1.51524	-0.599543	0.000225336	1420.69	-1.10805	-0.148029	0.335492	3214.36	3025.22	4852.5	3969.81	4144.54	6511.57	6019.83	3844.26	4931.23	3637.64	3749.66	6419.75	7208.13
564	CCNA_00537	CCNA_00537	CC_0503	DNA-directed RNA polymerase beta' chain	1243.15	1.20174	0.265121	0.551485	755.313	-1.29828	-0.376598	0.483526	1243.15	-1.51602	-0.600289	0.113594	1239.46	1.02913	0.0414307	0.912096	1239.46	-1.26152	-0.335168	0.316083	1243.15	-1.16772	-0.223691	0.616304	1551.29	-1.64303	-0.716358	6.30504e-06	1551.29	-1.38503	-0.469919	0.000845857	3355.3	3113.88	4272.08	3698.18	3691.03	5989.72	4886.56	3835.31	4093.67	3625.95	3611.71	7163.1	7981.39
565	CCNA_R0109	CCNA_R0109			0	#N/A	#N/A	#N/A	0	#N/A	#N/A	#N/A	0	#N/A	#N/A	#N/A	0	#N/A	#N/A	#N/A	0	#N/A	#N/A	#N/A	0	#N/A	#N/A	#N/A	0	#N/A	#N/A	#N/A	0	#N/A	#N/A	#N/A	0	0	0	0	0	0	0	0	0	0	0	0	0
566	CCNA_00538	CCNA_00538	CC_0504	methyl-accepting chemotaxis protein	145.906	1.47571	0.561409	6.33271e-06	31.1697	1.11577	0.158038	0.437478	119.027	1.85924	0.894714	1.9342e-12	145.906	2.45902	1.29808	2.69533e-32	145.906	2.7437	1.45612	7.45698e-39	119.027	1.66633	0.736675	6.76065e-09	119.027	1.15132	0.203295	0.128047	145.906	1.67726	0.746109	2.73216e-12	135.987	129.581	202.404	193.669	191.362	79.9274	65.7533	68.6597	82.511	82.3653	73.6915	157.912	178.512
567	CCNA_00539	CCNA_00539	CC_0505	salicylate hydroxylase	19.1944	1.22116	0.288247	0.243093	7.19333	1.09128	0.126023	0.789307	18.9623	1.25127	0.32339	0.200013	19.1944	1.40018	0.485614	0.019395	19.1944	1.52799	0.611637	0.00364902	18.9623	1.1466	0.197367	0.468875	18.9623	-1.02974	-0.0422846	0.817196	19.1944	1.17063	0.227286	0.0914142	18.4933	15.9119	21.1355	19.7671	21.8939	12.281	12.1613	16.1755	13.8087	15.4519	15.4007	25.7923	25.8259
568	CCNA_00540	CCNA_00540	CC_0506	coproporphyrinogen III oxidase	104.985	-1.14616	-0.196813	0.179922	44.8966	1.01304	0.0186894	0.952997	104.985	1.03615	0.0512356	0.759298	76.3109	-1.1206	-0.164267	0.201025	76.3109	-1.10617	-0.145577	0.260336	104.985	1.02282	0.0325461	0.854884	104.985	1.27816	0.35407	0.00814454	76.3109	1.10088	0.138652	0.265721	58.009	55.783	47.6415	49.6334	51.6671	61.4052	51.5308	51.968	62.5652	53.0739	51.6669	69.7971	61.377
569	CCNA_03923	CCNA_03923		hypothetical protein	143.768	1.1167	0.159235	0.716577	133.007	1.03213	0.0456217	0.952997	143.768	-2.05142	-1.03662	0.00268055	133.282	-1.89606	-0.923006	0.00218392	133.282	-1.83704	-0.877384	0.00392088	143.768	-2.11732	-1.08224	0.00181852	143.768	-1.06154	-0.0861625	0.778872	133.282	1.03832	0.05425	0.831993	5.74294	6.03554	6.98742	6.28114	6.45839	14.093	17.9327	4.47407	13.9791	9.94295	13.5791	7.57977	9.72523
570	CCNA_00541	CCNA_00541	CC_0507	hypothetical protein	10.344	-1.21493	-0.280869	0.664575	4.90883	1.09201	0.12698	0.919067	10.344	-1.00629	-0.00904167	0.991656	6.88641	-1.33505	-0.41689	0.439055	6.88641	-1.22256	-0.289911	0.60027	10.344	-1.09887	-0.136021	0.846152	10.344	1.15502	0.207915	0.661938	6.88641	-1.06479	-0.0905683	0.831993	2.00213	1.96612	2.30989	1.41634	1.09793	1.4093	2.88573	1.7208	2.21621	2.41856	1.82159	2.42132	2.37728
571	CCNA_00542	CCNA_00542	CC_0508	hypothetical protein	346.799	1.28899	0.36624	0.00598712	95.4925	-1.01922	-0.0274648	0.932763	323.185	1.45099	0.537037	9.02174e-05	346.799	1.90625	0.930741	2.10111e-15	346.799	1.87031	0.903276	3.75488e-14	323.185	1.47888	0.564501	3.65412e-05	323.185	1.14059	0.189778	0.173148	346.799	1.4519	0.537946	1.47771e-06	65.8068	64.1962	82.4053	95.9414	72.9152	47.3122	46.5839	40.7829	43.9832	45.1464	42.5589	79.4823	83.9612
572	CCNA_00543	CCNA_00543	CC_0509	methyl-accepting chemotaxis protein	216.284	-1.18097	-0.239973	0.16815	93.9251	1.0672	0.0938307	0.74713	216.284	1.07413	0.103162	0.573414	152.238	-1.17336	-0.230641	0.113773	152.238	-1.09947	-0.13681	0.362416	216.284	1.00649	0.00933174	0.966764	216.284	-1.26429	-0.338328	0.00888005	207.678	-1.51112	-0.595617	5.37384e-08	88.9893	85.8235	76.1686	78.8222	66.9735	91.8058	79.7697	72.7896	97.1721	69.4663	94.557	151.28	165.437
573	CCNA_00544	CCNA_00544	CC_0510	acetyl-CoA acetyltransferase	385.169	1.41744	0.503285	0.00390335	99.4519	1.13917	0.187979	0.46382	328.753	1.64398	0.717193	2.0141e-05	385.169	2.04556	1.0325	9.90994e-13	385.169	2.33024	1.22048	3.04651e-17	328.753	1.44314	0.529213	0.00239438	328.753	1.36449	0.448362	0.202885	385.169	1.90851	0.932449	0.0010554	217.442	262.317	408.389	294.844	316.848	156.835	151.088	130.092	179.854	142.695	176.528	248.553	247.561
574	CCNA_R0110	CCNA_R0110			394.367	1.28544	0.362264	0.034788	74.1985	1.43695	0.52301	0.00526992	368.958	3.12677	1.64467	1.01402e-24	394.367	2.79709	1.48393	2.01559e-26	394.367	4.01928	2.00694	5.51491e-45	368.958	2.17598	1.12166	2.01144e-12	368.958	1.85917	0.894659	1.37073e-13	394.367	2.35898	1.23816	1.51333e-31	165.07	158.341	210.777	193.853	218.939	59.5932	36.8961	58.1629	75.1805	68.7945	79.1563	144.963	117.783
575	CCNA_00545	CCNA_00545	CC_0511	acetoacetyl-CoA reductase	194.73	1.38201	0.466764	0.0210407	24.6791	-1.23188	-0.300857	0.321177	170.007	2.80374	1.48735	3.12088e-14	194.73	4.77326	2.25498	1.21439e-38	194.73	3.87479	1.95412	2.19486e-29	170.007	3.45387	1.78821	4.29788e-20	170.007	1.52351	0.607401	1.82175e-06	194.73	2.07824	1.05536	5.51999e-22	73.2357	79.3307	118.151	98.4046	99.7175	17.1129	37.5144	27.0165	26.2535	21.6326	18.3815	65.7966	70.9942
576	CCNA_00546	CCNA_00546	CC_0512	hypothetical protein	145.357	-1.52882	-0.612417	0.000556915	77.7073	-1.13169	-0.178474	0.517121	145.357	-1.29907	-0.377475	0.0375744	79.3011	-1.75494	-0.811419	1.13703e-07	79.3011	-1.98604	-0.989893	6.64356e-11	145.357	-1.1479	-0.199001	0.325565	145.357	1.80275	0.8502	1.7677e-11	79.3011	1.16372	0.218742	0.0718543	71.3916	69.9116	42.5597	47.786	48.3087	80.33	81.2126	113.228	66.1452	95.6673	80.9779	64.4281	55.0016
577	CCNA_00547	CCNA_00547	CC_0513	PurR-family transcriptional regulator	196.255	1.23593	0.305593	0.211121	104.697	1.05285	0.0743055	0.876807	191.235	-1.18511	-0.245017	0.328279	196.255	-1.00956	-0.0137294	0.953239	196.255	1.04288	0.0605761	0.790341	191.235	-1.24774	-0.319323	0.204448	191.235	-1.23595	-0.305625	0.066062	196.255	-1.01379	-0.019753	0.903852	15.7009	15.6375	19.8073	20.4445	17.7606	19.5289	18.345	17.8963	16.8773	18.9454	22.8526	22.7393	34.1464
578	CCNA_00548	CCNA_00548	CC_0514	transposase, HTH-Tnp1 superfamily	41.1317	-1.71278	-0.776343	0.0249023	28.2648	-2.05831	-1.04146	0.00681477	41.1317	-1.717	-0.779887	0.0195194	20.0244	-1.42876	-0.514766	0.118187	28.2648	-2.94084	-1.55623	9.80793e-08	41.1317	1.19879	0.261577	0.522472	41.1317	1.43974	0.52581	0.180374	21.8683	-1.20402	-0.267858	0.462119	8.85151	4.80099	3.46483	5.66535	2.77711	16.5089	9.68779	8.94814	6.13718	6.04639	4.80237	8.63252	6.05126
579	CCNA_00549	CCNA_00549	CC_0515	transposase, IS2 family	0.798265	-15.7552	-3.97776	0.0675068	3.79337	-4.45874	-2.15664	#N/A	3.79337	-12.4248	-3.63516	0.0198951	0.967045	-43.9039	-5.45628	0.00330553	3.79337	-195.756	-7.61291	2.20818e-05	0.967045	-2.78663	-1.47852	0.416292	12.4423	-20.2055	-4.33668	4.78103e-06	12.4423	-336.206	-8.3932	1.70962e-08	0	0.914475	0	0.0615798	0	17.3142	0	0	1.5343	0	2.31838	15.8965	24.5292
580	CCNA_00550	CCNA_00550	CC_0516	LacI-family transcriptional regulator	16.1521	-1.04895	-0.0689476	0.842359	7.11528	-1.16695	-0.222745	0.641738	16.1521	-1.08771	-0.121289	0.703074	12.7778	1.02279	0.0325089	0.90891	12.7778	-1.14095	-0.190236	0.458814	16.1521	1.07286	0.101457	0.763133	16.1521	-1.02863	-0.0407264	0.83922	12.7778	-1.093	-0.128296	0.422979	10.8009	10.1964	9.93253	11.0844	8.91257	12.281	10.9245	11.0131	8.52387	11.6897	8.61114	15.2648	14.3717
581	CCNA_00551	CCNA_00551	CC_0517	hypothetical protein	175.783	1.70358	0.768566	1.66258e-07	28.659	1.42284	0.508771	0.0336862	123.509	2.69066	1.42796	4.55363e-16	175.783	3.22155	1.68776	9.34229e-32	175.783	4.58374	2.19653	1.68552e-43	123.509	1.89105	0.91919	2.69101e-08	123.509	1.23691	0.306744	0.0304462	175.783	2.0814	1.05756	4.01662e-20	36.4598	31.1836	50.0669	67.5531	55.1546	10.6704	14.4286	12.5618	18.7525	14.7801	20.3687	36.9514	43.3313
582	CCNA_00552	CCNA_00552	CC_0518	cupin superfamily protein	143.894	1.30779	0.387126	0.00467823	41.9399	1.38639	0.471332	0.0132727	131.979	1.901	0.92676	7.19401e-10	143.894	1.79322	0.842554	1.88732e-11	143.894	2.4861	1.31389	2.01784e-22	131.979	1.37119	0.455428	0.00209169	131.979	1.20409	0.267945	0.057644	143.894	1.55452	0.636471	4.218e-08	37.935	39.231	48.9697	50.9881	51.6025	19.1262	23.7042	18.4125	28.1288	30.0976	25.8334	49.3738	46.5731
583	CCNA_00553	CCNA_00553	CC_0519	hydroxyacylglutathione hydrolase	88.349	1.12245	0.166646	0.273947	60.8864	1.20381	0.267609	0.12912	88.349	-1.30436	-0.383346	0.00620363	82.3307	-1.39892	-0.484309	4.365e-05	82.3307	-1.16207	-0.216701	0.0866716	88.349	-1.57021	-0.650955	1.13115e-06	88.349	1.33716	0.419167	0.00209809	82.3307	1.48159	0.567145	1.33039e-06	40.8329	41.4257	48.4499	45.0149	44.9504	54.9627	55.4471	50.9355	63.2471	60.7326	70.3795	46.3208	43.9797
584	CCNA_00554	CCNA_00554	CC_0520	methyltransferase	35.6483	-1.54967	-0.631957	0.000847234	9.00105	1.37635	0.460845	0.154112	35.6483	2.36676	1.24291	1.43249e-08	19.2525	1.10965	0.15011	0.480648	19.2525	1.52727	0.610955	0.00384176	35.6483	1.71959	0.782067	0.000162992	35.6483	1.70898	0.773136	9.74079e-07	19.2525	1.08754	0.121065	0.464103	16.1751	19.524	10.5677	11.146	12.9814	7.0465	7.42044	8.08774	8.01244	12.6302	10.1015	16.6334	13.6153
585	glnC	CCNA_00555	CC_0521	nitrogen regulatory protein P-II	278.557	1.42034	0.506235	0.000102576	90.4164	1.30539	0.384476	0.0292677	236.025	1.48477	0.570243	5.77918e-05	278.557	1.61552	0.692003	5.77589e-09	278.557	2.10888	1.07648	2.6922e-18	236.025	1.13742	0.185767	0.232887	241.593	-1.35031	-0.433295	0.000895036	278.557	1.03842	0.0543928	0.673078	51.5811	49.5188	72.646	73.1569	69.3631	35.4338	29.2695	36.825	43.6422	47.1618	41.8965	89.5887	102.115
586	CCNA_00556	CCNA_00556	CC_0522	phospholipase D	23.5516	-1.17574	-0.233565	0.308812	10.5386	1.05511	0.0774002	0.860019	23.5516	1.02745	0.0390651	0.882481	16.7091	-1.2074	-0.2719	0.161286	16.7091	-1.14433	-0.1945	0.32916	23.5516	-1.02693	-0.0383351	0.887138	23.5516	-1.24461	-0.315691	0.0871657	22.2718	-1.48434	-0.569821	0.00023702	22.0234	22.3589	17.7284	18.4124	20.5377	16.9116	21.4368	25.984	18.582	27.0072	22.1903	38.4252	39.7654
587	CCNA_00557	CCNA_00557	CC_0523	endonuclease/exonuclease/phosphatase family protein	29.8501	-1.70826	-0.77253	3.57275e-05	11.7934	-1.0093	-0.013357	0.978347	29.8501	1.09166	0.126521	0.588276	14.5601	-1.55041	-0.632653	0.000574429	14.5601	-1.56483	-0.64601	0.000582718	29.8501	1.10181	0.139878	0.558229	30.5312	-1.34201	-0.42439	0.0049235	30.5312	-2.32239	-1.21561	4.81308e-19	14.2256	14.6773	8.08461	9.60646	7.68548	14.093	10.7184	14.6268	9.88769	14.6457	14.4071	27.5819	30.2563
588	CCNA_00558	CCNA_00558	CC_0524	methyltransferase	89.5922	-1.33446	-0.416254	0.00286593	42.1169	1.00505	0.00726512	0.98126	89.5922	-1.06884	-0.0960499	0.559535	56.0346	-1.43353	-0.519569	3.74148e-05	56.0346	-1.42633	-0.512304	6.39272e-05	89.5922	-1.07424	-0.103315	0.542556	93.6216	-1.37156	-0.455822	0.000609881	93.6216	-1.85392	-0.890577	1.22803e-14	36.6705	37.402	25.813	30.9747	26.544	39.0577	38.7512	40.7829	38.0164	40.0405	41.2341	74.9555	74.0198
589	CCNA_00559	CCNA_00559	CC_0525	homoserine O-acetyltransferase	118.152	-1.25755	-0.330615	0.0139131	53.4949	1.0313	0.0444681	0.870979	118.152	-1.00458	-0.00658943	0.9685	78.2849	-1.30285	-0.381672	0.00103148	78.2849	-1.26331	-0.337204	0.00419063	118.152	-1.03602	-0.0510576	0.75826	118.152	-1.12992	-0.176226	0.199872	101.49	-1.43981	-0.525882	2.02736e-06	83.299	85.2291	64.4459	69.1542	67.4901	74.0889	96.2596	83.8027	78.7605	96.6079	85.6146	133.593	136.91
590	sixA	CCNA_00560	CC_0526	phosphohistidine phosphatase SixA	75.613	-1.38964	-0.474708	0.0638286	25.4382	1.14874	0.200054	0.651774	75.613	1.48137	0.566934	0.0269774	45.4069	-1.07761	-0.107829	0.670785	45.4069	1.06601	0.0922253	0.712684	75.613	1.28956	0.366879	0.178639	75.613	1.15149	0.203503	0.183495	50.0294	-1.22255	-0.289897	0.0288347	23.5513	24.5994	16.689	17.1808	18.2127	19.5289	14.2225	15.143	14.1496	22.0357	19.0439	30.5296	30.3643
591	CCNA_00561	CCNA_00561	CC_0527	conserved hypothetical cytosolic protein	113.534	-1.08907	-0.123097	0.574957	35.0841	1.19242	0.253898	0.432761	113.534	1.68172	0.749935	0.000150752	87.2883	1.29499	0.37294	0.0350991	87.2883	1.54418	0.626838	0.000498349	113.534	1.41033	0.496037	0.0127418	113.534	1.10683	0.146437	0.495268	87.2883	1.00343	0.00493498	0.981529	24.3943	24.2336	18.9988	24.0777	24.0252	12.6837	14.4286	16.0034	15.002	18.811	17.5535	28.9505	33.0658
592	CCNA_00562	CCNA_00562	CC_0528	dihydroorotate dehydrogenase	50.8758	-1.18741	-0.247818	0.0966546	18.453	1.17701	0.235125	0.306533	50.8758	1.41511	0.500918	0.00102008	35.6873	1.01254	0.017975	0.909372	35.6873	1.19177	0.2531	0.0768803	50.8758	1.2023	0.265793	0.0943118	50.8758	1.11848	0.161541	0.279137	35.6873	-1.0754	-0.104872	0.43419	33.8781	33.0126	27.1412	29.0657	28.2877	23.3541	23.7042	23.747	26.9354	29.0227	27.1582	41.1624	42.4668
593	CCNA_00563	CCNA_00563	CC_0529	SNARE-associated family membrane protein	27.9561	-1.43005	-0.516061	0.00860927	11.3147	-1.01797	-0.0256899	0.958473	27.9561	1.06527	0.0912191	0.713106	16.1676	-1.31873	-0.399152	0.0375001	16.1676	-1.34243	-0.424842	0.0294333	27.9561	1.08441	0.116909	0.64201	27.9561	-1.09064	-0.125173	0.685246	23.3419	-1.58009	-0.660003	0.00493238	11.7493	13.8543	10.3368	8.8675	7.6209	12.281	13.1919	10.841	9.88769	11.9584	13.5791	23.6868	16.749
594	cenK	CCNA_00564	CC_0530	sensory transduction protein kinase CenK	73.7018	-1.09831	-0.135288	0.372936	23.9369	1.17181	0.228736	0.241706	73.7018	1.5754	0.65572	1.34389e-06	55.9229	1.22408	0.291696	0.0175364	55.9229	1.43438	0.520432	2.24817e-05	73.7018	1.34442	0.426983	0.00195385	73.7018	1.0564	0.0791495	0.59759	55.9229	-1.05314	-0.0746916	0.556329	67.9669	69.8202	60.7501	64.5973	62.9693	37.8497	40.4002	51.7959	46.5403	54.4175	52.1637	100.327	92.7139
595	CCNA_00565	CCNA_00565	CC_0531	gamma-glutamyltranspeptidase	114.844	-1.02912	-0.0414074	0.81067	33.7976	1.07775	0.108017	0.632474	114.844	1.60414	0.681802	1.02068e-07	92.8939	1.44631	0.532378	2.59389e-06	92.8939	1.55876	0.640395	1.86921e-08	114.844	1.48842	0.573785	8.82887e-06	114.844	1.0698	0.0973454	0.499	92.8939	1.02618	0.0372899	0.76994	117.862	130.587	121.616	119.773	121.095	70.0623	81.8309	80.3611	81.1472	83.0371	86.4426	171.282	160.466
596	CCNA_R0008	CCNA_R0008			108.069	-2.3	-1.20163	0.00022313	94.8338	1.07424	0.103312	0.871927	108.069	-1.86412	-0.898498	0.0042675	94.8338	-4.60578	-2.20344	9.48743e-15	81.7755	-4.28749	-2.10013	4.5957e-13	108.069	-2.00251	-1.00181	0.00129029	108.069	2.78701	1.47872	4.92783e-05	39.8129	1.19633	0.25862	0.502064	4.79457	5.53258	1.21269	2.58635	2.97086	13.0863	5.77145	9.98061	9.88769	10.0773	11.0951	2.84241	1.83699
597	CCNA_00566	CCNA_00566	CC_0532	mannonate dehydratase	47.8932	1.02768	0.0393853	0.851504	31.1175	1.07467	0.103889	0.719597	47.8932	-1.37673	-0.461246	0.00339109	40.8692	-1.43968	-0.525751	0.000106239	40.8692	-1.33965	-0.421861	0.00239087	47.8932	-1.47953	-0.565136	0.000281193	61.0264	-1.68186	-0.750055	5.24128e-09	61.0264	-1.65811	-0.72954	1.27362e-10	35.6168	36.4418	39.0949	33.6842	38.2982	53.352	49.0573	46.6336	54.0413	44.7433	61.934	74.8502	90.2285
598	CCNA_00567	CCNA_00567	CC_0533	alpha-1,2-mannosidase	24.0173	1.04415	0.0623295	0.722287	9.97656	1.11706	0.159706	0.520918	24.0173	1.17757	0.235811	0.133111	20.8827	1.10071	0.138435	0.320775	20.8827	1.22956	0.298141	0.02784	24.0173	1.05417	0.0761054	0.672978	30.2906	-1.66603	-0.736416	1.13615e-08	30.2906	-1.61642	-0.692801	1.24637e-09	35.0899	33.8813	34.7061	37.5021	35.7795	28.9913	31.1246	27.8769	32.0497	31.71	34.4446	69.6918	86.9868
599	CCNA_00568	CCNA_00568	CC_0534	N-acetylglucosamine-6-phosphate deacetylase	5.40607	1.02811	0.0399893	0.923236	3.18713	1.39673	0.482049	0.343173	5.40607	1.03941	0.0557588	0.89486	4.6838	-1.30704	-0.386301	0.188793	4.6838	1.06862	0.095748	0.779879	5.40607	-1.34377	-0.42629	0.21576	7.64668	-1.84839	-0.88627	0.00221891	7.64668	-1.82547	-0.86827	0.000623179	3.372	4.4352	3.52258	4.43375	4.19795	4.02657	2.6796	4.47407	7.16005	5.10584	3.64318	9.89581	10.4816
600	CCNA_00569	CCNA_00569	CC_0535	glucosamine-6-phosphate deaminase	6.63266	1.15743	0.210921	0.499716	3.29665	1.33925	0.42143	0.408904	6.63266	1.18156	0.240691	0.497459	6.44379	1.02114	0.0301816	0.922093	6.44379	1.36757	0.451612	0.126656	6.63266	-1.13346	-0.180739	0.608179	6.63266	-1.29759	-0.37583	0.228803	6.57327	-1.13574	-0.183638	0.512661	3.74082	5.12106	5.31275	4.61849	5.6188	3.82524	4.32859	3.26951	4.60289	5.50893	4.96797	7.26395	8.75271
601	CCNA_00570	CCNA_00570	CC_0536	GntR-family transcriptional regulator	7.30668	-1.01465	-0.0209878	0.960894	5.38166	-1.31542	-0.395529	0.421448	7.30668	-1.79691	-0.84552	0.00709092	6.05867	-1.38605	-0.470979	0.112442	6.05867	-1.82324	-0.866508	0.00192881	7.30668	-1.36603	-0.449991	0.200303	7.30668	-1.23319	-0.302399	0.387931	6.86784	-1.27126	-0.34626	0.247232	4.05694	4.16086	3.11835	4.43375	4.65004	4.83188	7.21431	9.80853	4.94384	6.71821	4.96797	7.4745	7.34795
602	CCNA_00571	CCNA_00571	CC_0537	phosphoenolpyruvate-protein phosphotransferase/phosphocarrier protein HPr/PTS system, glucose-specific IIA subunit	3.13556	1.19652	0.258845	0.675995	1.20601	1.13098	0.177577	0.868864	3.1137	1.27389	0.349246	0.554394	3.13556	1.34771	0.430514	0.377787	3.13556	1.52424	0.608091	0.202262	3.1137	1.12636	0.17167	0.790222	3.1137	1.1651	0.220457	0.569336	3.13556	1.37122	0.455459	0.141201	4.05694	6.12698	3.81132	7.51274	6.97506	1.4093	5.3592	5.16239	5.45527	1.07491	7.12075	7.0534	5.83514
603	CCNA_00572	CCNA_00572	CC_0538	PTS system, N-acetylglucosamine-specific IIBC component	1.73373	1.00173	0.00248904	0.997557	2.06526	1.14027	0.189376	0.893313	1.73373	-2.40465	-1.26582	0.0773932	2.06526	-2.73722	-1.45271	0.0174096	1.62056	-2.4005	-1.26334	0.0407754	2.06526	-2.74195	-1.4552	0.0446458	3.41525	-2.61477	-1.38668	0.00130768	3.41525	-2.64531	-1.40344	0.000197677	2.21288	1.55461	2.13665	0.738958	2.77711	6.84517	5.77145	1.03248	7.33053	1.61237	6.62396	4.84263	9.61717
604	CCNA_00573	CCNA_00573	CC_0539	TonB-dependent receptor	40.5045	1.54302	0.625754	9.55245e-07	13.1605	1.09316	0.128498	0.590756	31.5922	1.14941	0.200899	0.175395	40.5045	1.62243	0.698155	2.22362e-09	40.5045	1.77357	0.826654	3.62197e-12	31.5922	1.05147	0.0724009	0.67176	31.5922	-1.11098	-0.151839	0.286438	40.5045	1.37079	0.455003	5.05063e-05	54.5843	54.1369	86.2166	82.7017	82.6028	43.0843	56.0655	43.364	53.7004	49.5804	52.1637	75.4819	94.4428
605	CCNA_00574	CCNA_00574	CC_0540	alpha-N-acetylglucosaminidase	13.4608	1.33452	0.416318	0.0735674	5.54632	1.16105	0.215426	0.588514	12.0855	1.10916	0.149466	0.576743	13.4608	1.27488	0.350358	0.0914795	13.4608	1.48019	0.565783	0.00613756	12.0855	-1.04678	-0.0659599	0.819918	12.0855	1.16385	0.218909	0.172249	13.4608	1.53327	0.616613	1.76488e-06	16.5439	18.1523	22.7524	23.7698	23.121	15.301	14.0164	17.38	17.7296	18.1392	18.7127	23.371	17.6135
606	CCNA_00575	CCNA_00575	CC_0541	hypothetical protein	14.7069	1.20083	0.264034	0.4302	5.43552	1.05926	0.0830577	0.902037	14.7069	1.25065	0.32268	0.336566	14.6247	1.4178	0.503656	0.0673194	14.6247	1.50182	0.586713	0.0343523	14.7069	1.18068	0.239622	0.502579	14.7069	1.13173	0.178525	0.327665	14.6247	1.34178	0.424148	0.00407612	10.3268	10.105	13.7438	9.66804	13.3689	7.65048	10.1	6.88318	5.96671	9.80859	9.93593	13.6857	12.3186
607	oppA	CCNA_00576	CC_0542	oligopeptide-binding protein oppA	10.3027	1.04088	0.0578032	0.848328	3.9367	-1.10524	-0.144359	0.784443	10.3027	1.05604	0.0786671	0.794189	8.86278	1.21489	0.280829	0.238732	8.86278	1.09921	0.13647	0.580883	10.3027	1.16718	0.223026	0.439244	10.3027	1.47863	0.56426	0.0259344	8.86278	1.51695	0.601177	0.00663635	8.79882	7.13291	8.20011	8.8675	7.6209	7.24782	6.59594	8.4319	5.62575	6.85258	7.78315	9.57999	6.37543
608	CCNA_00578	CCNA_00578	CC_0544	family 67 glycosyl hydrolase protein	18.204	-1.44906	-0.535116	0.000146856	7.70227	1.07515	0.104543	0.726184	18.204	1.11487	0.156877	0.349293	10.4613	-1.39744	-0.482782	0.000336006	10.4613	-1.29975	-0.378238	0.00718703	18.204	1.03694	0.0523341	0.781431	18.204	1.11925	0.162532	0.28489	12.3799	-1.31156	-0.39128	0.00202021	28.1352	29.2175	19.7496	19.3977	20.2793	28.186	25.147	24.0911	27.7878	26.4698	28.9798	36.5303	37.7123
609	CCNA_00579	CCNA_00579	CC_0545	endonuclease	24.2245	2.75073	1.45981	5.95092e-12	3.17023	1.11483	0.156825	0.771167	10.5872	1.63746	0.711462	0.00688325	24.2245	4.04027	2.01445	1.23796e-21	24.2245	4.50421	2.17128	1.60848e-22	10.5872	1.4688	0.554638	0.0356684	15.5985	-1.92289	-0.943276	2.57411e-07	24.2245	1.41221	0.497959	0.00162031	11.1698	12.4826	34.9371	31.0978	31.7753	6.24118	8.65718	6.88318	7.67148	7.65876	8.94234	36.9514	30.7966
610	CCNA_00580	CCNA_00580	CC_0546	AAA ATPase domain protein	2.69628	1.99162	0.99394	0.000435738	0.640726	1.13586	0.183782	0.819977	1.61201	1.2313	0.300182	0.463222	2.69628	2.15897	1.11034	0.000181397	2.69628	2.45228	1.29412	5.50394e-05	1.61201	1.08403	0.1164	0.789013	2.76492	-2.24812	-1.16872	4.24184e-05	2.76492	-1.14304	-0.192873	0.467503	3.10857	3.06349	4.90852	7.51274	6.07088	2.21461	2.26736	2.92535	2.04573	3.49347	2.81518	10.1064	11.3461
611	CCNA_03886	CCNA_03886		trypsin-like peptidase domain family protein	7.61114	2.20729	1.14228	6.29762e-08	1.18694	-1.08596	-0.118964	0.873733	4.15166	1.42524	0.5112	0.105307	7.61114	3.41631	1.77244	1.87676e-12	7.61114	3.14591	1.65348	2.78809e-10	4.15166	1.54774	0.630164	0.0412364	7.30344	-2.30261	-1.20327	8.78305e-09	7.61114	-1.05665	-0.0794914	0.691213	4.68919	4.48093	10.2213	10.4686	9.623	1.00664	4.94696	3.61367	2.72764	3.35911	2.64958	17.0545	14.6959
612	CCNA_00582	CCNA_00582	CC_0548	hypothetical protein	128.038	6.48773	2.69771	3.31219e-69	6.96752	1.48823	0.573602	0.143974	23.7558	2.25036	1.17016	5.66492e-06	128.038	9.81009	3.29427	2.31299e-71	128.038	14.5997	3.86787	1.00175e-65	23.7558	1.5121	0.596554	0.00997726	111.983	-6.17132	-2.62558	3.58149e-76	128.038	1.03772	0.053417	0.683663	7.90313	8.55034	58.9022	49.2639	52.2484	4.63055	2.6796	3.61367	4.77337	4.29966	7.45195	76.2188	72.8312
613	CCNA_00583	CCNA_00583	CC_0549	lysozyme family protein	18.8486	3.0935	1.62924	4.01103e-10	2.63587	1.18326	0.242771	0.705678	7.33743	1.44498	0.531051	0.120455	18.8486	3.77774	1.91752	1.35703e-13	18.8486	4.47005	2.16029	6.3302e-15	7.33743	1.22118	0.288281	0.422028	19.2463	-3.45863	-1.7902	1.61667e-30	19.2463	-1.13182	-0.178646	0.187276	6.79669	5.66975	18.8256	17.3655	21.5064	3.01993	4.12246	5.50655	4.60289	4.43402	6.29276	32.3193	30.1482
614	CCNA_00585	CCNA_00585	CC_0551	hypothetical protein	21.2838	3.04449	1.6062	4.93608e-11	3.67536	1.06617	0.092439	0.893541	8.40006	1.0601	0.0842059	0.817838	21.2838	3.02717	1.59797	4.80186e-11	21.2838	3.22748	1.69041	3.48798e-11	8.40006	-1.00572	-0.00823315	0.983922	12.067	-1.88857	-0.917291	0.000247608	21.2838	1.5915	0.670384	0.00136268	5.47951	5.53258	17.0932	16.1955	17.0501	5.03321	6.1837	4.47407	5.11432	5.91203	5.46476	13.8962	16.749
615	CCNA_00586	CCNA_00586	CC_0552	LytR/AlgR-family transcriptional regulator	23.8931	1.01235	0.0177094	0.958337	9.38284	-1.01913	-0.0273416	0.959602	23.8931	1.0918	0.126714	0.659994	20.0661	1.12644	0.171765	0.46845	20.0661	1.10529	0.144423	0.535733	23.8931	1.11269	0.154055	0.602248	23.8931	1.15264	0.204946	0.193913	20.0661	1.15184	0.203944	0.135909	20.1266	19.3869	20.8468	18.7203	20.3439	18.3209	22.6736	13.9384	17.2182	17.7361	18.2159	25.4765	25.2856
616	CCNA_00587	CCNA_00587	CC_0553	alpha/beta hydrolase family protein	9.5633	1.33761	0.419661	0.0567237	3.48437	1.01057	0.0151716	0.980025	8.5863	1.07977	0.110721	0.702056	9.5633	1.4292	0.51521	0.0150402	9.5633	1.44431	0.530382	0.015781	8.5863	1.06847	0.0955492	0.746284	8.5863	-1.02852	-0.0405679	0.879646	9.5633	1.28385	0.36048	0.057354	8.32463	7.63587	10.048	10.9612	10.9793	7.24782	8.24493	6.7111	5.2848	8.33058	8.44554	12.1066	9.72523
617	CCNA_00588	CCNA_00588		SapA domain protein	42.199	2.82471	1.4981	1.71784e-08	9.30151	1.32829	0.40957	0.526589	18.1384	1.13168	0.178464	0.680411	42.199	2.4066	1.267	4.59469e-06	42.199	3.19666	1.67656	8.76913e-08	18.1384	-1.17373	-0.231105	0.561944	52.1814	-3.80618	-1.92834	3.56041e-13	52.1814	-1.36918	-0.453311	0.0453175	2.84513	2.56053	8.71983	7.26642	6.78131	1.81196	3.50409	1.89287	2.21621	3.09038	4.13997	12.633	13.1831
618	CCNA_00589	CCNA_00589	CC_0554	hypothetical protein	115.732	3.91222	1.96799	3.20937e-51	20.3012	1.66334	0.734081	0.000158413	35.6473	1.2717	0.346762	0.059253	115.732	2.99108	1.58067	9.52716e-35	115.732	4.97518	2.31475	5.87394e-55	35.6473	-1.30796	-0.387319	0.0192413	117.283	-4.34156	-2.11821	2.19934e-59	117.283	-1.12583	-0.170989	0.151766	17.0181	14.7231	60.6924	64.782	60.1276	12.885	13.8103	10.841	19.7754	21.0952	21.0311	91.9047	92.8219
619	CCNA_00590	CCNA_00590	CC_0555	FixC-family flavoprotein dehydrogenase	14.6438	1.80748	0.853979	0.00013083	5.00567	1.417	0.502844	0.187881	9.70954	1.19817	0.260829	0.383602	14.6438	1.52834	0.611964	0.00512192	14.6438	2.16566	1.11481	2.52158e-06	9.70954	-1.18264	-0.242015	0.402729	17.6549	-2.3777	-1.24956	9.49136e-07	17.6549	-1.33221	-0.413827	0.0717943	6.79669	6.58422	11.4917	10.8996	13.9501	5.03321	6.1837	5.50655	5.45527	8.59931	9.43914	26.9503	20.0988
620	CCNA_00591	CCNA_00591	CC_0556	hypothetical protein	92.6114	4.62853	2.21056	2.97051e-73	7.49138	1.24161	0.312212	0.17279	24.0429	1.75023	0.807547	2.40754e-07	92.6114	6.5246	2.70589	1.78065e-104	92.6114	8.10101	3.0181	7.31492e-111	24.0429	1.40965	0.495335	0.00123157	97.3559	-5.32134	-2.41179	2.45381e-87	97.3559	-1.16462	-0.219855	0.051319	31.2964	30.3149	140.037	139.725	147.897	14.2943	16.2837	21.5099	20.2868	20.289	25.171	241.921	227.895
621	CCNA_00592	CCNA_00592	CC_0557	ferritin superfamily protein	70.5938	4.14854	2.0526	1.04454e-53	10.4929	1.58961	0.668669	0.00243164	20.455	1.36629	0.450261	0.0188903	70.5938	3.56572	1.83419	4.25386e-42	70.5938	5.66809	2.50286	7.6585e-57	20.455	-1.16345	-0.218408	0.244987	124.116	-7.98587	-2.99745	2.43743e-116	124.116	-1.94907	-0.962788	9.27238e-19	13.5407	13.58	57.2275	61.9493	49.6004	10.6704	8.8633	10.1527	16.7068	12.2271	18.8783	146.858	160.682
622	CCNA_R0111	CCNA_R0111			47.8589	6.00406	2.58594	1.11545e-27	2.33814	-1.15184	-0.203936	0.838559	9.55602	1.64405	0.717251	0.0837327	47.8589	11.3697	3.50713	2.1623e-26	47.8589	9.87096	3.30319	1.79103e-22	9.55602	1.89367	0.921186	0.0241391	70.4168	-9.74084	-3.28405	4.82337e-59	70.4168	-1.64164	-0.715138	9.81356e-07	3.05588	2.28619	13.3974	16.6266	17.9543	1.00664	2.26736	1.54872	0.681909	2.28419	0.993593	36.2145	40.5218
623	CCNA_00593	CCNA_00593	CC_0558	hypothetical protein	52.8551	5.63422	2.49422	9.9469e-76	3.97306	-1.08498	-0.117662	0.781849	11.1973	1.1532	0.205637	0.328678	52.8551	7.04947	2.81751	9.27956e-76	52.8551	6.49736	2.69985	5.72219e-65	11.1973	1.25119	0.323299	0.113454	52.3638	-6.10922	-2.61099	6.28158e-83	52.8551	-1.09564	-0.13177	0.278796	9.79988	12.2082	61.7318	60.9025	64.713	7.85181	8.65718	11.8735	10.2286	8.86804	7.45195	104.538	84.7176
624	CCNA_00594	CCNA_00594	CC_0559	hypothetical protein	167.75	10.3408	3.37028	3.17385e-164	7.78878	1.46956	0.555386	0.00731814	19.5772	1.61904	0.69514	3.5791e-05	167.75	11.3927	3.51003	3.12683e-171	167.75	16.7422	4.06542	1.31299e-179	19.5772	1.10172	0.139754	0.444508	147.602	-9.91105	-3.30904	1.51776e-157	167.75	1.0298	0.0423705	0.734159	23.2352	21.0329	250.161	209.926	225.656	15.0996	13.1919	12.7339	21.3097	18.1392	21.0311	322.877	292.189
625	CCNA_R0112	CCNA_R0112			24.528	1.65978	0.730992	0.0578069	5.95874	-1.2798	-0.355924	0.689764	17.8307	1.20606	0.2703	0.587267	24.528	2.5619	1.35722	0.000458178	24.528	2.00179	1.00129	0.00963029	17.8307	1.54352	0.626224	0.196567	18.1748	-1.36052	-0.44416	0.220262	24.528	1.21067	0.275811	0.376193	3.68813	1.9204	4.33104	4.43375	5.10213	2.21461	1.64899	2.92535	0.681909	2.68728	1.82159	5.05318	5.61902
626	CCNA_00595	CCNA_00595	CC_0560	FecR family protein	14.5582	1.17466	0.232243	0.281155	5.66432	1.25121	0.323328	0.407663	14.5582	1.39756	0.482912	0.0451513	14.2544	1.31205	0.391826	0.0501511	14.2544	1.64166	0.715155	0.000767973	14.5582	1.11696	0.159583	0.536873	14.5582	-1.09255	-0.127698	0.502798	14.2544	1.06138	0.0859435	0.602838	8.74613	9.14475	10.2213	11.577	9.75216	6.24118	5.3592	7.39942	8.18291	8.73368	6.95515	14.4226	14.2637
627	CCNA_00596	CCNA_00596	CC_0561	RpoE-family sigma factor	37.258	1.0002	0.000284234	0.998652	20.4	1.14095	0.190241	0.544222	37.258	-1.09578	-0.131954	0.515378	31.2216	-1.24998	-0.321911	0.0415249	31.2216	-1.09556	-0.13167	0.455184	37.258	-1.25023	-0.322195	0.0774121	37.258	-1.23677	-0.306575	0.0574342	35.0727	-1.25246	-0.324762	0.0212547	11.3805	12.6198	11.0875	12.5007	12.5939	13.0863	12.5735	13.7664	14.8315	15.3175	14.9039	19.0547	24.5292
628	CCNA_00597	CCNA_00597	CC_0562	TonB-dependent receptor	3.08139	-1.20975	-0.274713	0.257101	1.24421	1.00513	0.00738586	0.990804	3.08139	1.08795	0.121611	0.684196	2.12166	-1.11767	-0.160488	0.52553	2.12166	-1.11196	-0.153102	0.549002	3.08139	1.08239	0.114225	0.705934	3.08139	1.2532	0.325612	0.283251	2.12166	1.02254	0.0321552	0.913724	6.16444	5.85264	4.61978	5.41903	4.84379	4.42923	6.1837	5.8507	6.13718	5.24021	5.29916	7.0534	5.83514
629	CCNA_00598	CCNA_00598	CC_0563	TonB-dependent receptor	20.224	1.28879	0.366016	0.0173059	9.51017	1.07016	0.0978293	0.742516	18.834	-1.08225	-0.11404	0.520619	20.224	1.11276	0.154147	0.289777	20.224	1.19084	0.251976	0.0758151	18.834	-1.15819	-0.211869	0.218182	20.488	-1.43131	-0.517337	9.37663e-05	20.488	-1.12402	-0.168671	0.168873	36.0383	32.5096	41.6358	46.308	44.4983	29.7966	43.6981	37.6854	35.9707	45.2807	37.0942	72.2184	70.3458
630	CCNA_03887	CCNA_03887		hypothetical protein	39.407	2.18335	1.12654	1.35532e-09	5.66324	1.36218	0.445914	0.323868	21.6294	2.25473	1.17296	1.41303e-05	39.407	3.61397	1.85359	5.48515e-19	39.407	4.92287	2.2995	1.53185e-21	21.6294	1.65524	0.727043	0.00338397	44.0401	-2.66321	-1.41317	5.95462e-17	44.0401	-1.23518	-0.30472	0.0434463	8.74613	8.09311	16.8622	18.2276	20.0856	2.8186	4.12246	4.12991	2.72764	5.77766	6.45836	38.4252	27.7709
631	CCNA_00600	CCNA_00600	CC_0565	hypothetical protein	23.0949	1.86497	0.899149	8.59762e-08	2.96828	1.69901	0.764697	0.0558751	14.7634	3.74058	1.90326	1.79589e-12	23.0949	4.10595	2.03771	6.59052e-25	23.0949	6.97606	2.80241	4.90467e-29	14.7634	2.20162	1.13857	3.61041e-07	34.0171	-3.0042	-1.58698	1.90229e-16	34.0171	-1.62729	-0.702469	3.84393e-05	10.3268	12.2082	18.8834	22.5998	21.8939	2.61727	3.09185	3.26951	4.77337	4.29966	6.45836	59.0591	44.9522
632	CCNA_00601	CCNA_00601	CC_0566	MoxR-like ATPase	81.1881	2.93596	1.55383	2.62393e-33	5.49122	1.70079	0.766207	0.013953	33.0906	4.51419	2.17447	4.26226e-23	81.1881	7.79254	2.96209	2.24773e-76	81.1881	13.2535	3.7283	2.52181e-74	33.0906	2.65417	1.40826	4.36026e-15	81.8773	-3.23845	-1.6953	1.22786e-36	81.8773	-1.11679	-0.159364	0.207376	19.8105	20.1185	52.2613	62.6267	61.1609	3.22125	3.50409	6.19486	8.18291	6.31512	8.27994	105.485	82.9887
633	CCNA_00602	CCNA_00602	CC_0567	von Willebrand factor type A domain protein	10.2066	1.65163	0.723886	2.99138e-05	1.83601	1.15788	0.211483	0.741916	7.43009	2.04472	1.0319	0.000194977	10.2066	2.91664	1.54431	2.88168e-12	10.2066	3.37711	1.75579	2.61518e-12	7.43009	1.76592	0.820421	0.00123157	27.8135	-4.91435	-2.297	7.48099e-51	27.8135	-3.01396	-1.59166	3.97286e-35	6.26982	5.85264	9.64379	10.7149	9.623	2.41594	3.09185	3.26951	3.58002	3.22474	3.47758	45.2681	43.0071
634	CCNA_00603	CCNA_00603	CC_0568	integral membrane protein	17.4384	1.68684	0.754325	0.00218664	3.03099	-1.05985	-0.0838663	0.908325	12.2967	1.67335	0.742739	0.0137745	17.4384	2.99163	1.58093	3.54506e-10	17.4384	2.82268	1.49706	8.75129e-09	12.2967	1.77351	0.826606	0.0054327	34.8076	-3.69135	-1.88415	9.80846e-24	34.8076	-2.2173	-1.14881	1.66295e-12	6.32251	8.91613	10.3945	14.1634	14.2085	4.42923	5.56533	3.78575	5.45527	4.03093	3.47758	46.2156	37.8203
635	CCNA_00604	CCNA_00604	CC_0569	RDD family membrane protein	41.8174	2.46854	1.30366	3.52642e-10	5.86386	1.19493	0.256927	0.598212	20.3902	1.85464	0.89114	0.000692092	41.8174	3.83139	1.93787	3.42053e-20	41.8174	4.57825	2.1948	3.83591e-22	20.3902	1.55209	0.634213	0.0139951	45.1892	-2.90665	-1.53936	4.72814e-28	45.1892	-1.19279	-0.254338	0.0418524	10.8009	11.5224	29.5088	26.4178	26.8023	6.64384	5.77145	5.67862	6.98957	5.10584	9.93593	47.3736	46.1408
636	CCNA_00605	CCNA_00605	CC_0570	conserved hypothetical membrane protein	479.569	2.82868	1.50013	1.76981e-31	60.1362	1.68532	0.753018	4.42247e-07	204.015	2.5107	1.32809	7.82792e-21	479.569	4.21402	2.0752	8.75596e-69	479.569	7.10195	2.82822	7.82091e-113	204.015	1.48975	0.575069	5.46436e-05	226.338	-1.45585	-0.541866	1.2666e-05	479.569	1.91814	0.939709	4.38158e-19	99.7902	100.044	293.241	273.784	280.875	37.8497	38.3389	42.8478	65.6338	56.433	79.9843	220.55	203.365
637	CCNA_00607	CCNA_00607	CC_0571	TonB-dependent receptor	16.1937	1.20995	0.274946	0.116952	6.24512	1.06108	0.0855279	0.806274	16.036	1.1905	0.251563	0.173934	16.1937	1.35753	0.440981	0.00359497	16.1937	1.44044	0.526509	0.000607683	16.036	1.12197	0.166036	0.401951	16.036	-1.27781	-0.35367	0.010813	16.1937	-1.06965	-0.0971366	0.45853	32.1921	27.4343	32.0497	36.0242	40.1066	29.1926	20.4062	25.2957	24.2078	27.4103	27.8206	51.2687	55.758
638	CCNA_00608	CCNA_00608	CC_0572	endopygalactorunase	27.7741	1.47883	0.564453	0.000116979	9.42099	1.10446	0.14334	0.639947	22.7066	1.15925	0.213191	0.236384	27.7741	1.55219	0.634305	5.92372e-06	27.7741	1.71433	0.777645	8.76735e-08	22.7066	1.04961	0.0698514	0.731724	22.7066	-1.13515	-0.182886	0.267444	27.7741	1.28505	0.361829	0.0063567	23.0771	21.5816	36.9582	31.9599	29.9023	15.9049	20.2001	21.3379	19.2639	23.245	20.8655	31.1613	40.7379
639	CCNA_00609	CCNA_00609	CC_0573	PurR-family transcriptional regulator	74.68	1.08584	0.118807	0.448758	40.4674	1.05709	0.0800991	0.757274	74.68	-1.17612	-0.234034	0.105052	67.4081	-1.14498	-0.195327	0.119896	67.4081	-1.08315	-0.115227	0.377873	74.68	-1.24326	-0.314133	0.027383	74.68	-1.12687	-0.172321	0.224956	67.4081	-1.05127	-0.0721293	0.576135	49.8951	47.1869	52.6655	52.2197	53.0879	60.3985	55.241	55.5817	58.4737	64.0917	57.6284	72.2184	78.3422
640	CCNA_00610	CCNA_00610	CC_0574	alpha-1,2-mannosidase	88.5128	1.23718	0.307053	0.0200405	41.3549	1.0386	0.0546365	0.825226	86.3385	-1.05349	-0.0751775	0.615565	88.5128	1.13072	0.177239	0.130799	88.5128	1.17436	0.231876	0.0427077	86.3385	-1.09415	-0.129814	0.38141	86.3385	-1.11575	-0.158018	0.244769	88.5128	1.09451	0.130289	0.265497	139.517	139.595	193.049	165.896	158.747	150.392	146.966	143.858	146.611	151.966	159.472	223.077	225.193
641	CCNA_00611	CCNA_00611	CC_0575	beta-lactamase	89.9954	-1.00597	-0.00859366	0.961985	38.7979	-1.01823	-0.0260587	0.93017	89.9954	-1.0043	-0.00618798	0.970779	74.6955	1.00785	0.0112771	0.934836	74.6955	-1.0103	-0.0147816	0.914766	89.9954	1.01387	0.0198707	0.909632	116.21	-1.70284	-0.767942	3.47133e-10	116.21	-1.73476	-0.794737	1.59507e-13	85.0377	79.5593	73.0503	87.8744	84.5403	76.1021	86.7779	84.8352	73.6462	88.4117	80.6467	180.335	217.629
642	CCNA_00612	CCNA_00612	CC_0576	L-asparaginase	27.7962	1.62018	0.696157	3.93237e-06	4.07046	-1.10888	-0.149099	0.775065	20.5423	2.05269	1.03752	1.53074e-06	27.7962	3.68783	1.88277	2.08466e-23	27.7962	3.32573	1.73367	7.79591e-19	20.5423	2.27618	1.18661	1.57695e-08	20.5423	1.36706	0.451074	0.0637305	27.7962	2.18658	1.12867	1.33321e-08	10.5375	12.0253	18.0749	19.7056	17.2439	5.43587	5.15308	5.8507	3.92098	5.24021	5.63036	12.2119	10.0494
643	CCNA_00613	CCNA_00613	CC_0577	cyanophycinase	21.2053	1.26557	0.339785	0.0934137	2.87448	1.03134	0.0445179	0.945331	20.0522	3.14974	1.65523	3.81589e-12	21.2053	3.86508	1.9505	3.73649e-21	21.2053	3.9862	1.99502	1.00027e-19	20.0522	3.05403	1.61071	1.14354e-12	20.0522	1.83834	0.878403	1.02519e-08	21.2053	2.29675	1.19959	1.03766e-18	15.7536	17.6951	20.5003	22.2919	20.9252	3.82524	6.1837	5.8507	4.09146	5.6433	6.62396	14.2121	13.5073
644	CCNA_00614	CCNA_00614	CC_0578	short-chain fatty acids transporter	60.6682	2.21287	1.14592	1.69188e-19	5.0759	1.15544	0.208445	0.557986	33.0228	3.29937	1.72219	6.72996e-23	60.6682	6.31886	2.65966	1.98858e-74	60.6682	7.30108	2.86811	1.03228e-71	33.0228	2.8555	1.51374	8.05304e-21	33.0228	1.78063	0.832388	1.66062e-09	60.6682	3.88966	1.95964	5.66584e-62	31.6125	29.4004	68.8347	64.782	68.5881	11.0731	8.24493	8.4319	9.88769	9.80859	12.4199	29.4769	22.6922
645	CCNA_00615	CCNA_00615	CC_0579	TonB-dependent receptor	283.698	2.44675	1.29087	1.04864e-20	16.363	1.26522	0.339389	0.079427	139.742	4.73129	2.24223	1.97148e-54	283.698	9.14962	3.19371	5.03937e-142	283.698	11.5763	3.5331	1.49464e-164	139.742	3.7395	1.90285	3.4913e-41	139.742	2.04922	1.03508	2.73054e-18	283.698	4.94856	2.30701	9.0691e-111	233.617	272.605	671.427	595.108	591.653	51.5401	51.7369	56.9583	72.6233	56.1643	75.0163	187.81	173.974
646	CCNA_03924	CCNA_03924		hypothetical protein	1839.05	2.16877	1.11688	1.63075e-19	369.37	2.06471	1.04594	3.21996e-11	1017.23	2.49993	1.32189	1.40356e-18	1839.05	2.62593	1.39283	2.57074e-32	1839.05	5.42178	2.43877	3.36122e-73	1017.23	1.21079	0.275948	0.0673788	1017.23	3.07253	1.61943	2.64267e-21	1839.05	6.58077	2.71826	4.86018e-73	45.1532	45.7695	93.4351	105.425	97.005	15.7036	20.4062	18.4125	33.584	32.9192	46.5333	29.7927	16.4248
647	CCNA_00616	CCNA_00616	CC_0580	Lrp-family transcriptional regulator	68.5534	-1.23673	-0.306532	0.145287	9.08114	1.10377	0.142434	0.80108	68.5534	3.68468	1.88154	3.33774e-15	46.074	2.69928	1.43257	7.73185e-12	46.074	2.97937	1.57501	2.53954e-12	68.5534	3.33828	1.73911	8.22272e-15	68.5534	2.24304	1.16545	1.06301e-14	46.074	1.79048	0.840344	2.76397e-09	19.6525	19.1583	15.4185	17.4887	14.0793	4.42923	5.97757	5.33447	7.84196	4.29966	5.63036	12.9488	11.6703
648	CCNA_00617	CCNA_00617	CC_0581	arginine N-succinyltransferase, beta chain	733.911	-1.06534	-0.091318	0.712289	26.7261	1.44171	0.527784	0.0322929	733.911	17.352	4.11703	5.46673e-105	575.271	11.2975	3.49793	2.27215e-99	575.271	16.2877	4.02571	7.44594e-122	733.911	12.0357	3.58925	3.18097e-85	733.911	6.12423	2.61453	6.1713e-112	575.271	5.67584	2.50483	2.82642e-127	475.084	476.122	390.602	467.699	481.021	18.1196	30.094	33.7276	36.6526	32.3818	49.6797	136.541	89.3641
649	CCNA_00618	CCNA_00618	CC_0582	succinylglutamic semialdehyde dehydrogenase	674.869	-1.53346	-0.616792	0.00649774	12.0753	1.99538	0.996666	0.0001339	674.869	48.6032	5.60298	3.20361e-134	366.393	15.8842	3.98952	1.14331e-95	366.393	31.6951	4.98619	1.45641e-126	674.869	24.3578	4.60631	3.31958e-104	674.869	6.84123	2.77426	6.1713e-112	366.393	4.40389	2.13878	1.55792e-82	550.901	637.572	373.682	385.921	402.939	7.24782	17.7266	11.7014	29.1516	14.1082	30.139	160.017	102.871
650	CCNA_00619	CCNA_00619	CC_0583	succinylarginine dihydrolase	570.798	-1.35844	-0.441952	0.025243	13.1735	1.84099	0.880483	0.000182999	570.798	35.016	5.12994	1.03946e-144	349.763	14.0015	3.80751	1.38187e-113	349.763	25.7766	4.68799	1.96496e-142	570.798	19.0202	4.24946	1.22941e-116	570.798	4.34552	2.11953	1.08508e-74	349.763	3.15799	1.65901	8.76414e-57	451.585	456.14	328.178	337.458	336.676	10.4691	15.6654	12.7339	23.0144	15.4519	33.451	166.334	129.778
651	CCNA_00620	CCNA_00620	CC_0584	acetylornithine aminotransferase/succinyldiaminopimelate aminotransferase	1677.33	-1.03909	-0.0553246	0.862224	27.1976	1.81287	0.858276	0.000773663	1677.33	48.8562	5.61047	8.75545e-139	1343.01	25.9357	4.69687	4.00387e-128	1343.01	47.0181	5.55514	3.37995e-166	1677.33	26.9496	4.75219	4.31769e-106	1677.33	5.73633	2.52013	8.22872e-67	1343.01	5.44965	2.44616	1.48749e-78	1242.53	1212.69	1180.07	1152.34	1211.85	22.3475	25.147	27.7048	52.507	29.6945	54.9788	368.566	249.182
652	CCNA_00621	CCNA_00621	CC_0585	conserved domain hypothetical protein	72.2008	-1.99428	-0.995871	1.84772e-06	8.12275	1.07086	0.0987763	0.871927	72.2008	4.19587	2.06897	5.08921e-17	30.102	1.96472	0.974322	1.56636e-05	30.102	2.10395	1.0731	5.88685e-06	72.2008	3.91821	1.97019	5.33728e-17	72.2008	2.85753	1.51477	1.27416e-21	30.102	1.41452	0.500313	0.00147024	26.7653	22.9991	12.1847	11.8233	13.3689	6.84517	7.83268	3.44159	7.84196	4.83711	6.62396	10.0011	13.6153
653	CCNA_00622	CCNA_00622		hypothetical protein	61.3791	1.12712	0.172637	0.462217	30.925	1.79383	0.843041	0.00737104	61.3791	1.54818	0.630571	0.0164717	57.1843	-1.02799	-0.0398324	0.866486	57.1843	1.74498	0.803208	0.00069817	61.3791	-1.15867	-0.212469	0.405171	66.9629	-1.44655	-0.532614	0.0152491	66.9629	-1.30008	-0.378605	0.0509374	7.6397	6.5385	8.08461	8.5596	7.16881	5.83852	3.71022	4.12991	7.501	8.33058	8.61114	14.2121	13.075
654	CCNA_00623	CCNA_00623	CC_0586	PAS-family sensor histidine kinase	72.1567	1.42429	0.510243	6.05595e-05	19.0908	1.13088	0.177448	0.393089	60.7959	1.5727	0.653244	8.64813e-07	72.1567	1.98074	0.986039	3.16662e-18	72.1567	2.23998	1.16349	1.02525e-23	60.7959	1.39069	0.475796	0.0004058	60.7959	1.35055	0.433544	0.000767551	72.1567	1.90003	0.926025	1.67175e-17	86.9871	79.6965	112.665	127.224	116.122	45.7016	51.1186	61.4324	68.7024	56.8361	54.482	86.8516	87.0949
655	CCNA_03925	CCNA_03925		hypothetical protein	27.1872	2.00488	1.00351	0.00787015	17.8673	1.85837	0.894037	0.0628374	16.5328	-1.32867	-0.409979	0.350863	27.1872	-1.23157	-0.300504	0.393571	27.1872	1.50894	0.593533	0.098027	17.8673	-2.46915	-1.30402	0.000545101	27.8255	-2.23504	-1.1603	0.000807359	27.8255	-1.12978	-0.176038	0.592832	4.00425	2.65198	9.35505	6.65062	3.93962	2.8186	7.21431	3.26951	6.64862	9.27113	8.61114	7.36922	15.4523
656	CCNA_00624	CCNA_00624	CC_0587	putative pentapeptide repeat protein	15.8177	1.23003	0.298697	0.124515	4.67657	1.1254	0.170439	0.718403	15.382	1.62084	0.696743	0.00188511	15.8177	1.77154	0.825	1.05304e-05	15.8177	1.99369	0.995439	6.97179e-07	15.382	1.44023	0.526304	0.015973	15.382	1.06241	0.0873397	0.778466	15.8177	1.29053	0.367959	0.11205	11.1171	11.1109	12.5889	13.6091	14.9189	4.83188	7.00819	8.4319	9.54673	7.1213	6.62396	18.1072	14.2637
657	CCNA_00625	CCNA_00625	CC_0588	two-component receiver domain protein	122.492	1.04775	0.0673013	0.74765	34.6937	1.28565	0.362496	0.162711	122.492	1.97229	0.979874	5.34346e-08	107.377	1.60734	0.684679	9.56126e-06	107.377	2.06648	1.04717	1.42158e-10	122.492	1.53408	0.617378	0.000463474	122.492	1.07601	0.105687	0.593691	107.377	1.11264	0.153987	0.342876	28.3986	29.0803	25.8708	33.0684	31.5169	12.885	14.2225	16.3476	17.9001	21.767	16.0631	39.5833	36.4156
658	CCNA_00626	CCNA_00626	CC_0589	methyl-accepting chemotaxis protein	56.1728	1.3849	0.469786	0.000308029	19.5185	1.15195	0.204077	0.311072	48.7161	1.25632	0.329205	0.0203554	56.1728	1.51038	0.594914	3.94738e-07	56.1728	1.73988	0.798991	2.32801e-11	48.7161	1.0906	0.125128	0.43155	48.7161	-1.0768	-0.106757	0.468859	56.1728	1.27008	0.344915	0.00243303	58.009	57.7491	78.5363	89.2908	72.5923	43.8896	47.6145	46.6336	45.8584	58.9859	53.654	87.6938	93.1461
659	CCNA_00627	CCNA_00627	CC_0590	hypothetical protein	11.2269	2.51932	1.33304	0.00178963	2.35991	1.00058	0.000837797	0.998891	5.34061	-1.04435	-0.0626033	0.924672	11.2269	2.41094	1.2696	0.00298193	11.2269	2.41234	1.27043	0.00433494	5.34061	-1.04496	-0.0634411	0.925491	5.34061	1.01052	0.0150974	0.974767	11.2269	2.51391	1.32993	8.05205e-06	1.36988	1.69178	4.2733	3.81795	3.55211	1.20797	1.44286	2.06495	1.19334	2.41856	0.993593	3.05296	1.94505
660	cheY	CCNA_00628	CC_0591	chemotaxis protein cheY	78.375	5.65121	2.49856	6.39701e-22	5.72314	1.0305	0.0433394	0.960493	16.6884	1.31296	0.392826	0.308372	78.375	7.20025	2.84805	2.35243e-24	78.375	7.41984	2.89139	1.79103e-22	16.6884	1.27411	0.349487	0.372376	27.4305	-2.18402	-1.12698	7.06168e-05	78.375	2.55199	1.35162	2.89202e-09	4.16232	3.79507	22.1749	23.6467	21.5064	4.63055	2.6796	1.89287	3.40955	2.82165	3.14638	9.47472	12.1025
661	CCNA_00629	CCNA_00629	CC_0593	methyl-accepting chemotaxis protein	49.4157	1.80096	0.848762	2.73691e-11	9.80064	-1.03786	-0.0536186	0.871799	33.0553	1.41921	0.505084	0.000664585	49.4157	2.65271	1.40746	6.67393e-30	49.4157	2.55593	1.35385	1.69951e-26	33.0553	1.47294	0.558703	0.000143478	33.0553	1.34981	0.432752	0.00156299	49.4157	2.39957	1.26277	1.01172e-28	42.6769	34.7958	69.239	70.0779	69.3631	25.1661	29.6817	26.8444	24.7192	25.9323	27.9862	43.8995	41.3863
662	cheAII	CCNA_00630	CC_0594	chemotaxis histidine kinase protein cheAII	16.0595	1.89416	0.921555	3.99558e-05	3.43069	-1.06716	-0.0937726	0.860866	10.241	1.21424	0.280056	0.301029	16.0595	2.45442	1.29538	6.65496e-10	16.0595	2.29996	1.20161	1.74031e-08	10.241	1.29579	0.373828	0.168097	10.241	-1.07754	-0.107736	0.562292	16.0595	1.73364	0.793806	3.63047e-09	16.8073	12.3911	27.9497	27.6493	26.9315	10.8717	11.5429	13.2501	9.37625	12.0928	11.9231	24.6343	19.3424
663	cheW	CCNA_00631	CC_0595	chemotaxis protein cheW	15.6572	1.86441	0.898717	0.00683262	2.53681	1.13809	0.186619	0.863436	9.94867	1.9698	0.978051	0.034712	15.6572	3.2269	1.69015	4.0733e-06	15.6572	3.67251	1.87677	3.17861e-06	9.94867	1.73079	0.791432	0.0768356	9.94867	1.21801	0.284525	0.497548	15.6572	2.2469	1.16793	0.000204343	2.529	3.06349	3.98456	6.21956	5.55421	1.20797	2.06123	1.03248	2.55716	1.07491	1.32479	3.57934	4.43038
664	CCNA_00632	CCNA_00632	CC_0596	chemotaxis receiver domain protein CheYII	17.9124	2.65923	1.41101	0.000900415	2.44754	1.00826	0.011861	0.992769	8.13153	1.42023	0.506129	0.392919	17.9124	3.74581	1.90528	1.92241e-05	17.9124	3.77673	1.91714	4.24019e-05	8.13153	1.40861	0.494268	0.409275	11.8153	-1.92889	-0.947768	0.00537531	17.9124	1.36132	0.445009	0.115767	2.26556	1.46316	4.33104	4.98797	5.42505	1.4093	2.06123	0.516239	1.02286	1.47801	1.32479	5.36901	5.18679
665	cheBII	CCNA_00633	CC_0597	receiver domain-glutamate methylesterase CheBII	9.1412	1.48028	0.565871	0.00619409	3.75529	1.0392	0.0554753	0.927919	7.39255	-1.12792	-0.173659	0.538645	9.1412	1.2629	0.336736	0.122904	9.1412	1.3124	0.392212	0.0845243	7.39255	-1.17213	-0.229134	0.402301	7.39255	-1.15543	-0.208434	0.483371	9.1412	1.26478	0.338891	0.152715	4.89994	4.98389	6.75643	8.37486	6.84589	5.6372	5.77145	5.33447	5.96671	6.44948	4.80237	7.36922	8.32048
666	CCNA_00634	CCNA_00634	CC_0598	chemotaxis protein methyltransferase	19.1351	1.6226	0.698309	0.00390914	7.51633	1.31626	0.396443	0.330495	14.0955	1.0762	0.105941	0.747855	19.1351	1.32667	0.407807	0.079998	19.1351	1.74624	0.80425	0.000813847	14.0955	-1.22307	-0.290502	0.321355	20.7296	-1.92619	-0.945751	9.92369e-05	20.7296	-1.20255	-0.266101	0.235196	6.53326	8.00166	12.0692	11.146	12.4001	7.65048	6.59594	6.19486	7.67148	10.2117	8.61114	19.16	20.531
667	CCNA_00635	CCNA_00635	CC_0599	CHASE2 membrane receptor	176.561	1.08685	0.120152	0.419065	53.0092	-1.20661	-0.270958	0.0911107	176.561	1.34864	0.431503	0.000747539	159.935	1.76861	0.822613	6.84736e-14	159.935	1.46577	0.551655	6.58919e-07	176.561	1.62728	0.702461	2.39779e-08	194.854	-1.45178	-0.537818	1.14227e-05	194.854	-1.35277	-0.435913	5.27767e-05	167.02	156.558	166.023	189.974	171.406	128.045	123.468	109.098	98.5359	101.042	98.3657	331.404	352.161
668	CCNA_00636	CCNA_00636	CC_0600	hypothetical protein	566.66	1.37489	0.459315	0.00848598	175.769	-1.11112	-0.152011	0.573037	495.847	1.13342	0.180679	0.328279	566.66	1.73148	0.792005	4.1181e-08	566.66	1.55832	0.639994	1.00863e-05	495.847	1.25936	0.332691	0.0663553	495.847	-1.21855	-0.285163	0.0253066	566.66	1.11405	0.155811	0.169832	264.966	259.528	372.297	358.456	350.884	264.546	244.256	186.018	232.361	185.96	206.833	428.889	458.599
669	CCNA_R0113	CCNA_R0113			7.08188	-1.90185	-0.927402	0.40351	9.73974	-1.86326	-0.897828	#N/A	9.73974	-3.35015	-1.74423	0.0515484	5.27078	-3.41954	-1.7738	0.0496764	9.73974	-6.37148	-2.67163	0.00143148	7.08188	-1.79801	-0.846399	0.423202	7.08188	1.47309	0.558847	0.533439	3.53926	-1.29288	-0.370584	0.678382	0.526876	0.274343	0.346483	0.12316	0.129168	0.402657	1.64899	1.89287	0.511432	1.34364	0.165599	0.315824	0.540291
670	CCNA_00637	CCNA_00637	CC_0601	tetratricopeptide repeat family protein	53.0558	1.07539	0.104864	0.493522	18.005	-1.17744	-0.235655	0.179409	53.0558	1.19582	0.257997	0.0589534	47.4588	1.51416	0.598516	1.57789e-07	47.4588	1.28597	0.362861	0.00179628	53.0558	1.408	0.493652	0.000193988	53.0558	1.00482	0.00693754	0.96808	47.4588	1.0668	0.0932865	0.444775	100.106	98.489	106.544	112.322	101.332	88.9872	79.1513	81.0495	78.2491	67.3165	66.5708	148.964	147.932
671	CCNA_00638	CCNA_00638	CC_0602	heme:hemopexin-binding protein	47.5367	1.10839	0.148469	0.316224	12.7306	-1.08656	-0.119774	0.617761	47.5367	1.52032	0.604377	6.03143e-06	43.9359	1.83099	0.87262	6.39899e-14	43.9359	1.68511	0.752846	1.67681e-10	47.5367	1.65193	0.724151	4.65887e-08	47.7386	-1.32263	-0.403404	0.00162577	47.7386	-1.20921	-0.274065	0.0154443	80.4539	79.4222	82.6363	91.1382	92.0966	55.3653	44.9349	56.9583	40.7441	56.1643	47.3613	143.384	157.657
672	CCNA_00639	CCNA_00639	CC_0603	heme:hemopexin-binding protein	44.4039	-1.12002	-0.163525	0.284425	21.981	-1.04063	-0.0574621	0.838947	44.4039	-1.1807	-0.239638	0.0995476	33.1005	-1.27077	-0.345701	0.00515026	33.1005	-1.3224	-0.403163	0.00108333	44.4039	-1.13459	-0.182176	0.239466	45.01	-1.33075	-0.412241	0.00180321	45.01	-1.51017	-0.594707	1.78213e-07	43.6253	45.9981	37.4202	42.3054	40.4941	57.9826	46.3777	54.2051	45.8584	55.8955	50.0109	84.6408	92.8219
673	CCNA_R0114	CCNA_R0114			0	1.23124	0.300111	0.958047	0.290508	-2.27877	-1.18826	#N/A	0.290508	-38.1284	-5.2528	0.108351	0.140254	-13.5896	-3.76443	0.180196	0.290508	-30.9675	-4.95268	0.0576962	0.140254	-16.732	-4.06454	0.262537	0	#N/A	#N/A	#N/A	0	#N/A	#N/A	#N/A	0	0	0	0	0	0.805314	0	0	0	0	0.331198	0	0
674	CCNA_00640	CCNA_00640	CC_0604	hypothetical protein	28.1757	1.1134	0.154968	0.57987	19.7002	1.14977	0.201348	0.674518	28.1757	-1.3874	-0.472386	0.0759899	26.1347	-1.43273	-0.518766	0.0190219	26.1347	-1.2461	-0.317418	0.188921	28.1757	-1.5952	-0.673734	0.0069063	41.8309	-1.9628	-0.972913	0.000173791	41.8309	-1.78743	-0.837887	0.000233102	5.26876	4.38948	4.73527	5.54219	5.81255	5.43587	6.80207	7.5715	6.98957	6.85258	9.27354	11.5802	16.9651
675	CCNA_00641	CCNA_00641	CC_0605	hypothetical protein	32.7555	1.36428	0.448135	0.0484083	15.4874	1.24002	0.310367	0.483526	28.9046	1.00633	0.00910326	0.978802	32.7555	1.10717	0.146872	0.540248	32.7555	1.37291	0.457238	0.056871	28.9046	-1.23222	-0.301264	0.268328	43.1971	-1.97849	-0.984398	3.23909e-06	43.1971	-1.46954	-0.55536	0.00286772	5.95369	4.70955	6.52544	7.82064	7.36256	6.64384	4.53471	4.64615	5.62575	6.44948	7.45195	13.6857	17.3974
676	CCNA_00642	CCNA_00642	CC_0606	hypothetical protein	50.4277	1.31893	0.399369	0.168975	17.3731	1.37466	0.459075	0.334322	46.0694	1.5851	0.664576	0.0369172	50.4277	1.52084	0.60487	0.0200972	50.4277	2.09064	1.06394	0.00011693	46.0694	1.15309	0.205501	0.554339	54.5804	-1.56805	-0.648974	0.0021183	54.5804	-1.19987	-0.262882	0.169317	9.00957	5.76119	9.5283	10.5917	8.97716	4.02657	2.6796	6.88318	7.33053	6.18076	5.63036	16.3176	16.641
677	CCNA_00643	CCNA_00643	CC_0607	hypothetical protein	13.7287	1.07909	0.109816	0.890238	5.1078	1.05771	0.0809492	#N/A	13.7287	1.20481	0.268804	0.731801	12.5132	1.22916	0.297671	0.646328	12.5132	1.3001	0.37862	0.55524	13.7287	1.13907	0.187855	0.815555	18.1899	-1.75164	-0.808709	0.0669125	18.1899	-1.64459	-0.717727	0.062413	1.31719	1.18882	0.981703	1.2316	1.87293	0.603985	1.64899	0.860398	1.19334	1.34364	0.662396	3.05296	2.91757
678	CCNA_00644	CCNA_00644	CC_0608	hypothetical protein	7.79349	1.02485	0.0354135	0.888019	3.20056	-1.14198	-0.191535	0.668523	7.79349	-1.0166	-0.0237567	0.932781	6.64893	1.15124	0.203192	0.342778	6.64893	1.00811	0.0116569	0.96215	7.79349	1.12333	0.167778	0.509275	7.79349	-1.03488	-0.0494663	0.868891	6.64893	-1.02295	-0.0327361	0.894964	7.06013	6.58422	6.64093	7.14326	7.16881	8.25447	5.3592	7.05526	6.47814	5.50893	6.29276	8.63252	9.83329
679	nrtA	CCNA_00645	CC_0609	nitrate binding protein nrtA	9.46307	-1.06008	-0.0841713	0.787377	5.03551	-1.44203	-0.528098	0.125336	9.46307	-1.3071	-0.386372	0.141048	7.42649	1.0407	0.0575547	0.834731	7.42649	-1.38563	-0.470543	0.0396586	9.46307	1.10322	0.141726	0.656172	9.46307	1.06953	0.096977	0.721533	7.42649	-1.00407	-0.00586513	0.981865	7.69238	7.4987	6.92967	7.82064	6.71672	7.24782	10.3062	11.8735	5.62575	8.33058	6.29276	10.1064	10.2655
680	nrtB	CCNA_00646	CC_0610	nitrate transport permease protein nrtB	11.1887	-1.05004	-0.0704395	0.827201	3.48678	-1.14548	-0.195958	0.745717	11.1887	1.29955	0.378012	0.208054	8.89069	1.41768	0.503531	0.05565	8.89069	1.23762	0.307573	0.259311	11.1887	1.48861	0.57397	0.0514657	11.1887	1.37039	0.454591	0.112662	8.89069	1.28824	0.365401	0.152117	6.48057	5.89837	5.42824	5.35745	6.91047	4.02657	6.1837	4.12991	2.89811	4.83711	4.47117	5.36901	7.56407
681	nrtD	CCNA_00647	CC_0611	nitrate transport ATP-binding protein nrtD	9.16674	1.25756	0.330624	0.274378	3.25833	-1.16158	-0.216092	0.747701	8.65757	1.08183	0.113471	0.768272	9.16674	1.58029	0.660186	0.0222438	9.16674	1.36046	0.444094	0.13392	8.65757	1.25663	0.329563	0.363402	8.65757	1.10382	0.142503	0.710692	9.16674	1.37028	0.454466	0.122226	4.05694	4.38948	4.56203	5.23429	6.26464	3.01993	3.91634	4.64615	2.72764	4.29966	2.81518	5.47428	6.05126
682	nasT	CCNA_00648	CC_0612	nitrate response regulator NasT	8.8563	-1.89998	-0.925985	0.0510734	2.2712	-1.23719	-0.30707	0.758921	8.8563	1.58721	0.666498	0.197235	3.89728	1.03353	0.0475832	0.929318	3.89728	-1.19705	-0.259487	0.597299	8.8563	1.96369	0.973568	0.0604679	8.8563	1.63069	0.705485	0.0415921	4.0821	-1.1818	-0.24099	0.491469	4.10963	3.8408	1.84791	1.60108	2.84169	1.20797	2.47348	3.61367	1.02286	2.68728	2.15279	2.84241	3.67398
683	CCNA_00649	CCNA_00649	CC_0613	ABC family transporter protein	3.63312	-1.18706	-0.247389	0.6916	1.52221	-1.17877	-0.237287	0.827986	3.63312	-1.03988	-0.0564136	0.933394	2.54463	-1.04718	-0.0665158	0.905513	2.54463	-1.23439	-0.303802	0.551653	3.63312	1.13357	0.180873	0.785719	3.63312	1.84781	0.885815	0.0151718	2.54463	1.53636	0.619518	0.0697191	2.42363	2.51481	2.02115	2.46319	1.74376	3.82524	2.26736	1.7208	2.55716	2.82165	0.993593	2.21077	1.51281
684	narK	CCNA_00650	CC_0614	MFS superfamily nitrate/nitrite transporter NarK	3.88098	1.01498	0.0214581	0.96613	1.97057	1.15743	0.210925	0.800092	3.88098	-1.0139	-0.0199203	0.9685	3.24755	-1.1562	-0.209388	0.592911	3.24755	1.00107	0.00153778	0.996667	3.88098	-1.17352	-0.230846	0.625151	3.88098	1.17579	0.233626	0.524609	3.24755	1.17798	0.23632	0.454908	3.372	2.51481	2.94511	2.89425	3.03544	2.21461	4.74083	2.06495	4.43241	3.22474	2.64958	3.47406	3.99815
685	nirB	CCNA_00651	CC_0615	nitrite reductase (NAD(P)H) catalytic subunit	3.84939	1.10487	0.143878	0.664571	1.59048	1.306	0.385149	0.456936	3.84939	1.36445	0.448318	0.176666	3.55424	1.15432	0.207047	0.473289	3.55424	1.50754	0.592196	0.0400782	3.84939	1.04476	0.0631686	0.868445	3.84939	-1.06832	-0.0953469	0.763072	3.55424	1.02022	0.0288736	0.91535	6.26982	5.53258	5.65923	6.03482	7.87923	3.62391	6.1837	3.26951	3.7505	7.5244	5.29916	9.15889	7.9963
686	nasE	CCNA_00652	CC_0616	nitrite reductase (NAD(P)H) small subunit	1.69991	-1.60466	-0.682268	0.500995	0.972962	-1.39918	-0.484584	#N/A	1.69991	-1.41636	-0.502187	0.628817	0.890308	-1.62436	-0.699871	0.474373	0.972962	-2.27278	-1.18446	0.184098	1.69991	-1.01228	-0.017603	0.989366	1.69991	1.38225	0.467014	0.613654	0.943811	-1.1791	-0.237688	0.789864	0.316125	0.411514	0.173242	0.12316	0.387503	0.402657	0.412246	0.688318	0	0.268728	0.827994	0.631648	0.108058
687	nasC	CCNA_00653	CC_0617	assimilatory nitrate reductase catalytic subunit	2.89091	-1.02646	-0.0376826	0.924226	1.16895	-1.05232	-0.0735713	0.921364	2.89091	1.02127	0.0303579	0.940135	2.35946	1.04699	0.0662467	0.841467	2.35946	-1.00509	-0.00732465	0.98329	2.89091	1.0747	0.103929	0.790222	2.89091	1.30341	0.382292	0.225369	2.35946	1.25347	0.325929	0.242831	5.32144	4.29803	3.69582	4.55691	5.81255	4.63055	5.3592	4.12991	3.7505	4.56838	4.96797	5.15846	5.9432
688	CCNA_00654	CCNA_00654	CC_0618	uroporphyrin-III C-methyltransferase	7.1579	-1.28354	-0.360132	0.290483	6.18731	-1.15296	-0.205341	0.715895	7.1579	-2.14666	-1.10209	0.000191642	5.70113	-2.38979	-1.25688	3.45338e-06	6.18731	-2.75533	-1.46222	6.08763e-08	7.1579	-1.86187	-0.896752	0.0031616	8.17184	-1.52235	-0.606301	0.0742621	8.17184	-1.98476	-0.988966	0.000766788	4.10963	2.8806	2.30989	3.01741	2.77711	7.0465	8.45105	6.88318	5.11432	8.06185	5.79596	5.7901	7.56407
689	CCNA_R0009	CCNA_R0009			52.8339	-1.16223	-0.216897	0.515177	33.687	-1.04096	-0.05792	0.935501	52.8339	-1.51386	-0.598227	0.0522854	38.2774	-1.69021	-0.757204	0.0053321	38.2774	-1.75945	-0.815124	0.00338446	52.8339	-1.45428	-0.540307	0.0852011	63.682	-1.57996	-0.659887	0.0368258	63.682	-1.86047	-0.895664	0.00120836	2.84513	3.38356	2.42538	2.46319	3.22919	4.02657	5.15308	4.99031	5.11432	4.56838	3.97437	6.94812	6.6996
690	CCNA_00655	CCNA_00655	CC_0619	hypothetical protein	30.489	-1.16278	-0.217575	0.282211	33.7431	-1.58288	-0.662549	0.000175359	33.7431	-2.75252	-1.46075	1.64142e-18	23.1956	-2.022	-1.01578	2.05207e-11	33.7431	-3.20057	-1.67833	6.97015e-30	30.489	-1.73894	-0.798205	4.87248e-06	38.84	-1.67755	-0.746359	5.66314e-09	38.84	-1.97531	-0.982076	4.12004e-18	38.6727	36.3961	31.068	32.8836	32.8732	130.259	94.8167	85.1794	60.5195	75.3783	59.45	85.5883	100.926
691	CCNA_00656	CCNA_00656	CC_0620	type I restriction-modification system methylation subunit	172.897	1.30583	0.384962	0.0190922	70.8708	1.08096	0.112313	0.678366	159.289	1.06238	0.0873038	0.640109	172.897	1.28338	0.359952	0.00988975	172.897	1.38729	0.472266	0.000568621	159.289	-1.01749	-0.0250094	0.904988	164.712	-1.36346	-0.447276	0.194936	172.897	-1.05756	-0.0807334	0.801294	182.931	180.152	244.386	240.285	226.431	194.081	160.57	158.313	196.901	160.565	197.559	318.877	387.713
692	CCNA_00657	CCNA_00657	CC_0621	type I restriction-modification system specificity subunit	153.974	1.07819	0.108607	0.470464	72.1677	1.05654	0.0793409	0.737808	153.974	-1.01454	-0.0208314	0.8986	137.876	1.00586	0.00843449	0.949159	137.876	1.06273	0.0877754	0.471496	153.974	-1.0719	-0.100172	0.512339	158.809	-1.35899	-0.442535	0.000395915	158.809	-1.27662	-0.352328	0.00131702	135.46	123.226	145.465	142.68	129.878	136.299	136.866	120.972	150.872	127.915	137.778	234.973	262.581
693	CCNA_00658	CCNA_00658	CC_0622	5-methylcytosine-specific restriction enzyme MRR	137.47	1.19224	0.253674	0.0641782	48.9725	1.07344	0.102235	0.668974	137.47	1.32098	0.401613	0.00274892	136.044	1.46719	0.553052	1.32443e-06	136.044	1.57493	0.655287	1.31193e-08	137.47	1.23061	0.299378	0.0312836	137.47	-1.0555	-0.0779283	0.597608	136.044	1.11505	0.157109	0.180684	87.6721	90.4873	113.473	101.114	103.98	74.8942	70.4941	57.8187	73.3053	66.6447	77.8315	146.226	133.884
694	CCNA_00659	CCNA_00659	CC_0623	type I restriction-modification system restriction subunit	112.31	1.20162	0.264978	0.0467418	37.0853	1.1853	0.245255	0.125681	112.257	1.57109	0.651767	1.60595e-07	112.31	1.59272	0.67149	5.68098e-10	112.31	1.88785	0.916745	2.91166e-17	112.257	1.32548	0.406512	0.00159514	112.257	-1.24559	-0.316834	0.367552	112.31	-1.04995	-0.0703197	0.82568	201.583	201.87	237.399	247.674	242.19	125.226	116.666	141.794	153.259	146.591	157.319	333.721	388.253
695	CCNA_00660	CCNA_00660	CC_0624	transposase	1.03542	5.16045	2.3675	0.0585176	0.346516	-2.36248	-1.2403	#N/A	0.346516	-3.5337	-1.82118	0.172513	1.03542	3.45007	1.78662	0.13149	1.03542	1.46036	0.54632	0.621049	0.242339	-1.49575	-0.580873	0.736374	5.18268	-27.3683	-4.77443	7.97058e-09	5.18268	-5.33108	-2.41443	1.36064e-05	0.158063	0.137171	1.73242	0.431059	0.193752	0	1.44286	0.17208	0.170477	0	0.496797	4.00044	9.94135
696	CCNA_00661	CCNA_00661	CC_0625	transposase, HTH-Tnp1 superfamily	15.2485	168.195	7.39399	8.70751e-05	4.41789	-25.2763	-4.65971	0.0112208	4.41789	-102.46	-6.67891	0.000344214	15.2485	41.4929	5.37479	0.000238668	15.2485	1.64157	0.715078	0.549838	0.181524	-4.05358	-2.0192	0.417492	41.207	-501.353	-8.96968	1.58728e-07	41.207	-2.94551	-1.55852	0.0961127	0	0.0457238	13.3974	1.66266	0.516671	9.46244	0	0	0	0	0.331198	0.315824	43.8716
697	CCNA_00662	CCNA_00662	CC_0626	hypothetical protein	359.857	2.19377	1.13341	8.12601e-12	108.619	1.26451	0.338579	0.13847	197.636	1.00471	0.0067737	0.977312	359.857	1.74304	0.801608	9.85679e-08	359.857	2.2041	1.14019	6.35546e-14	197.636	-1.25859	-0.331805	0.0819939	197.636	-1.23627	-0.30599	0.0245272	359.857	1.75237	0.809305	2.15136e-13	48.2618	37.1734	100.711	94.1556	86.0257	48.1175	44.5226	35.1042	62.3947	43.3996	55.8068	65.4808	87.8513
698	bapE	CCNA_00663	CC_0627	bacterial apoptosis endonuclease BapE	14.1049	-1.13218	-0.179102	0.635311	18.1019	-1.40399	-0.489529	0.212432	18.1019	-3.13479	-1.64837	6.58303e-09	13.6751	-2.5279	-1.33794	5.67137e-07	18.1019	-3.54914	-1.82747	1.72849e-12	14.1049	-2.23278	-1.15884	0.000105292	28.8091	-2.69805	-1.43192	4.34418e-05	28.8091	-3.07333	-1.6198	1.69515e-07	2.63438	3.24639	2.1944	2.40161	3.29378	8.45579	11.1307	8.4319	6.64862	7.92749	4.96797	8.10615	14.912
699	CCNA_R0010	CCNA_R0010			55.8505	-1.26332	-0.337215	0.515739	40.883	1.22252	0.289858	0.728025	55.8505	-1.39416	-0.479395	0.327306	40.883	-2.15318	-1.10647	0.00490306	37.2896	-1.76126	-0.81661	0.0486562	55.8505	-1.70439	-0.769253	0.0999257	55.8505	3.27087	1.70967	5.1095e-05	37.2896	2.54587	1.34816	0.000684579	2.68707	2.65198	1.44368	2.34003	2.58335	3.82524	3.71022	3.61367	4.43241	6.44948	2.48398	1.36857	0.864465
700	CCNA_00664	CCNA_00664	CC_0628	C4-dicarboxylate transport protein	42.9566	1.00814	0.0116949	0.95418	14.3621	1.01442	0.0206551	0.955335	42.9566	1.32784	0.409076	0.00750921	36.0348	1.31961	0.400116	0.0027212	36.0348	1.33864	0.420771	0.0020781	42.9566	1.30896	0.388421	0.0112436	42.9566	1.39827	0.483638	0.000469361	36.0348	1.39159	0.47673	9.3537e-05	33.0351	33.8356	33.7821	34.4847	32.8732	20.9382	24.7348	29.2535	28.1288	24.8574	23.8462	34.2142	34.1464
701	CCNA_00665	CCNA_00665	CC_0629	GAF-family sensor histidine kinase	93.6953	2.56993	1.36173	1.33237e-27	17.6557	1.33728	0.419298	0.0324637	43.8731	1.44771	0.533774	0.000552128	93.6953	2.78216	1.47621	8.85437e-34	93.6953	3.72052	1.8955	2.64181e-47	43.8731	1.08258	0.114476	0.512738	47.5833	-1.42928	-0.51529	0.000115269	93.6953	1.77543	0.828167	1.08721e-13	33.0351	29.4004	78.4785	85.8423	75.8215	21.3408	22.2613	20.9937	26.424	30.232	29.311	62.7437	65.6993
702	CCNA_00666	CCNA_00666	CC_0630	response regulator receiver domain protein	48.5467	1.54684	0.629328	0.0121499	7.69996	1.13351	0.180798	0.798281	37.3847	2.41639	1.27285	4.25163e-05	48.5467	3.29752	1.72138	2.66136e-11	48.5467	3.73778	1.90218	9.79746e-12	37.3847	2.13177	1.09205	0.000231588	37.3847	-1.02113	-0.0301657	0.913374	48.5467	1.49612	0.58123	0.00225731	8.43001	8.00166	9.58604	13.3012	15.3064	3.82524	2.26736	3.95783	3.92098	3.22474	4.47117	14.8437	11.6703
703	CCNA_00667	CCNA_00667	CC_0631	lipopolysaccharide biosynthesis protein	25.3988	-1.21193	-0.277305	0.293541	12.3974	-1.03471	-0.049229	0.925605	25.3988	-1.16151	-0.216007	0.411876	17.4993	-1.36045	-0.444082	0.039009	17.4993	-1.40767	-0.493311	0.0211999	25.3988	-1.12255	-0.166778	0.558229	25.3988	-1.02001	-0.0285838	0.877606	19.6872	-1.25198	-0.324215	0.0156418	19.4944	17.878	13.6861	16.8729	15.6939	19.5289	20.4062	24.7795	16.8773	25.7979	19.5407	28.9505	25.3937
704	CCNA_00668	CCNA_00668	CC_0632	capsular polysaccharide biosynthesis protein	16.5776	-1.54909	-0.631419	0.0453745	6.91774	-1.00411	-0.00591798	0.992769	16.5776	1.03751	0.0531189	0.89149	8.97447	-1.48698	-0.572382	0.0421123	8.97447	-1.49309	-0.5783	0.041001	16.5776	1.04177	0.0590369	0.882253	16.5776	1.09454	0.130328	0.58988	11.5884	-1.43862	-0.524681	0.00676183	9.95795	11.7053	5.71698	7.69748	7.6209	10.2678	8.65718	12.2176	7.501	13.8395	9.43914	16.0017	12.7509
705	CCNA_00669	CCNA_00669	CC_0633	glycosyltransferase family 99 protein WbsX	39.5374	-1.42643	-0.512413	9.71819e-05	19.3335	-1.05883	-0.0824644	0.744003	39.5374	-1.18249	-0.241829	0.0854596	23.122	-1.59303	-0.671778	9.31189e-09	23.122	-1.68675	-0.754242	1.21033e-10	39.5374	-1.11679	-0.159364	0.295573	39.5374	1.06705	0.0936312	0.532022	28.2622	-1.35413	-0.43737	0.00014842	58.1671	62.4129	40.6541	43.7217	42.6254	67.6464	72.1431	73.9942	66.8271	67.4508	67.8955	83.9039	84.6095
706	CCNA_00670	CCNA_00670	CC_0634	ABC-type polysaccharide/polyol phosphate transport system, ATPase component	57.8539	-1.06561	-0.0916863	0.595068	20.0915	-1.10004	-0.137552	0.632249	57.8539	1.17106	0.227812	0.166946	45.3193	1.20889	0.273678	0.05565	45.3193	1.09895	0.136126	0.365491	57.8539	1.28821	0.365364	0.0226134	57.8539	-1.10514	-0.144225	0.345768	48.7244	-1.19276	-0.254303	0.0441594	28.3986	25.6968	22.6369	27.4646	26.0273	21.5421	21.0246	26.1561	22.1621	22.5732	17.8847	46.9525	41.3863
707	CCNA_00671	CCNA_00671	CC_0635	ABC-type polysaccharide/polyol phosphate export system, permease component	240.584	-1.0403	-0.0570027	0.72898	125.584	-1.19778	-0.260363	0.0995127	240.584	-1.29092	-0.368398	0.00423759	191.767	-1.1212	-0.165038	0.167467	191.767	-1.34295	-0.425401	0.00013531	240.584	-1.07776	-0.108035	0.477787	240.584	-1.16886	-0.2251	0.0891577	213.346	-1.23181	-0.300776	0.00692783	125.923	110.697	124.561	105.117	111.278	168.311	151.088	139.04	140.473	125.631	116.416	181.599	212.875
708	CCNA_00672	CCNA_00672	CC_0636	hypothetical protein	7.85244	-1.00546	-0.00786245	0.984219	3.43674	-1.31709	-0.397349	0.495485	7.85244	-1.08147	-0.112991	0.777675	6.44219	1.21125	0.276495	0.408552	6.44219	-1.08738	-0.120854	0.716099	7.85244	1.21787	0.284357	0.470122	7.85244	-1.29457	-0.372478	0.236692	7.79716	-1.31945	-0.399938	0.140917	3.95157	3.88652	4.38879	3.63321	3.6167	4.83188	5.77145	2.40911	3.92098	3.09038	2.64958	9.36944	5.83514
709	CCNA_00673	CCNA_00673	CC_0637	AraC-family transcriptional regulator	32.2287	-1.04015	-0.056788	0.790528	16.4851	1.19511	0.257141	0.315359	32.2287	1.02131	0.0304218	0.890374	25.9174	-1.21715	-0.283507	0.067259	25.9174	-1.01844	-0.0263662	0.884874	32.2287	-1.17017	-0.226719	0.225614	32.2287	1.33084	0.412338	0.0059422	25.9174	1.26306	0.336918	0.0121113	19.7051	20.6214	17.8439	19.9519	20.5377	19.5289	16.9021	22.3703	22.844	24.3199	23.515	23.6868	20.6391
710	CCNA_00674	CCNA_00674	CC_0638	NAD(FAD)-utilizing dehydrogenase	34.7635	-1.67907	-0.747661	1.00797e-07	17.5822	-1.0828	-0.114771	0.675975	34.7635	-1.24544	-0.316659	0.0374071	17.5161	-1.93127	-0.949549	4.72462e-13	17.5822	-2.09118	-1.06432	8.97535e-16	34.7635	-1.1502	-0.201888	0.219271	34.7635	1.87307	0.905409	1.22843e-10	17.2836	1.10126	0.139158	0.340048	27.7137	26.154	14.4368	17.6734	16.0168	33.6218	29.2695	36.9971	30.8564	29.4258	32.7886	22.3182	19.6666
711	CCNA_00675	CCNA_00675	CC_0639	VapC-like PIN domain ribonuclease	114.774	1.13635	0.184402	0.237479	86.6384	-1.28505	-0.361819	0.0346957	114.774	-1.85212	-0.889177	7.07232e-11	108.258	-1.26835	-0.342956	0.00717454	108.258	-1.62989	-0.704775	7.70177e-09	114.774	-1.44129	-0.527358	0.000231603	114.774	-1.14562	-0.196125	0.368726	108.258	-1.02165	-0.0309074	0.878087	29.1362	27.2971	33.7821	33.4379	28.869	46.3055	54.8288	55.4096	34.7774	50.1179	36.2662	33.2668	55.4338
712	CCNA_00676	CCNA_00676		PSK-family transcription factor	346.684	1.11088	0.151709	0.457948	229.003	-1.14743	-0.198406	0.443994	346.684	-1.61176	-0.688633	5.5243e-05	321.206	-1.26446	-0.338519	0.0302286	321.206	-1.45088	-0.536924	0.000379891	346.684	-1.40467	-0.490228	0.0060735	346.684	-1.27681	-0.352547	0.0318587	334.356	-1.16382	-0.21887	0.133316	52.3187	50.982	53.3007	65.0899	53.7338	70.465	82.8615	96.0204	63.588	87.8742	65.5772	71.0604	103.736
713	CCNA_R0115	CCNA_R0115			0	1.23151	0.300429	0.957757	1.23906	-8.46383	-3.08131	#N/A	1.23906	-19.859	-4.31172	0.20021	0	-1.90525	-0.929982	0.830418	1.23906	-16.1257	-4.01129	0.136844	0	-2.34634	-1.23041	0.813056	0.407263	-5.04045	-2.33355	0.554633	0.407263	-4.14621	-2.05179	0.515037	0	0	0	0	0	0.402657	0	0	0	0	0	0	0
714	CCNA_00677	CCNA_00677	CC_0640	LSU ribosomal protein L1P	2426.61	-1.1863	-0.246464	0.334891	1755.08	-1.31122	-0.390911	0.145244	2426.61	-1.80509	-0.852068	7.74607e-05	1695.94	-1.63311	-0.707621	0.00020234	1755.08	-2.14137	-1.09853	3.34608e-09	2426.61	-1.37664	-0.461156	0.0481006	4383.5	-2.37188	-1.24603	1.68808e-18	4383.5	-2.85066	-1.51129	1.18477e-33	1031.04	1047.53	974.831	815.44	837.911	2283.87	1880.26	1464.4	1577.6	1293.52	1421.34	3730.09	3735.46
715	CCNA_00678	CCNA_00678	CC_0641	LSU ribosomal protein L11P	4214.54	-1.10352	-0.14211	0.604011	2905.19	-1.20789	-0.272489	0.377201	4214.54	-1.72273	-0.784696	0.000282	3168.27	-1.57387	-0.654317	0.000596594	3168.27	-1.90106	-0.926806	6.65927e-07	4214.54	-1.42623	-0.512207	0.0257976	7390.54	-2.31121	-1.20865	9.13611e-17	7390.54	-2.58406	-1.36964	9.9308e-27	1129.41	1130.89	1118.39	935.028	1018.94	2250.85	2126.37	1464.22	1751.14	1505.28	1579.32	3449.11	4200.11
716	CCNA_R0011	CCNA_R0011			32.1034	1.911	0.934327	0.360451	12.7411	-4.73554	-2.24353	0.0618686	19.7767	-1.53161	-0.615052	0.548124	32.1034	5.90854	2.5628	0.00372369	32.1034	1.2477	0.319275	0.712992	19.7767	3.09186	1.62848	0.131832	19.7767	3.90751	1.96625	0.0116507	32.1034	7.38172	2.88396	1.5554e-05	1.47525	2.05757	1.21269	4.80323	4.13337	3.42258	0	4.64615	0	1.61237	0	0	1.94505
717	CCNA_00679	CCNA_00679	CC_0642	transposase, IS116/IS110/IS902 family	19.6847	2.67055	1.41714	0.00751473	4.5156	-1.95495	-0.96713	0.17472	8.93658	-1.22046	-0.287423	0.645939	19.6847	4.27773	2.09685	8.19386e-06	19.6847	2.18816	1.12972	0.0151703	8.93658	1.60181	0.679707	0.270136	8.93658	-1.2429	-0.313711	0.610973	19.6847	2.11926	1.08356	0.0203379	3.372	6.99574	17.5552	10.4686	13.5626	6.44251	3.71022	8.77606	5.45527	0	4.30557	1.2633	13.3992
718	CCNA_00680	CCNA_00680	CC_0643	2-hydroxychromene-2-carboxylate isomerase	20.8241	-1.01914	-0.027356	0.930025	7.04267	-1.11199	-0.153145	0.774314	20.8241	1.19129	0.25253	0.358686	16.8244	1.29983	0.378319	0.106771	16.8244	1.16892	0.225174	0.356128	20.8241	1.32471	0.405675	0.132321	20.8241	1.65529	0.72708	0.00287014	16.8244	1.604	0.68167	0.00171898	9.27301	7.17863	8.60434	7.26642	8.13757	7.0465	5.77145	7.5715	6.47814	5.6433	6.45836	6.84285	7.13184
719	CCNA_00681	CCNA_00681	CC_0644	short chain dehydrogenase	8.79078	-1.21251	-0.278001	0.444254	3.09046	1.25323	0.325651	0.648038	8.79078	1.52267	0.6066	0.11937	6.09567	1.00205	0.00294838	0.99397	6.09567	1.25579	0.328599	0.372728	8.79078	1.21499	0.280949	0.48854	8.79078	1.45223	0.538268	0.0954938	6.09567	1.18086	0.239834	0.435603	4.215	3.8408	2.54088	3.26373	4.19795	2.01328	3.71022	2.23703	3.23907	4.29966	2.15279	3.26351	4.43038
720	CCNA_00682	CCNA_00682	CC_0645	MarR-family transcriptional regulator	10.6567	1.56094	0.642418	0.0351396	7.77855	-2.13982	-1.09749	0.00610518	8.20705	-2.31476	-1.21086	7.94373e-05	10.6567	1.44297	0.529045	0.0976199	10.6567	-1.48293	-0.568446	0.0383542	8.20705	-1.08175	-0.113373	0.797293	8.20705	1.23157	0.300494	0.420878	10.6567	1.89785	0.92437	0.00145251	2.16019	2.51481	3.98456	3.63321	3.35836	4.02657	5.77145	6.36694	1.87525	2.82165	2.81518	2.84241	2.80951
721	CCNA_00683	CCNA_00683	CC_0646	Deoxyribodipyrimidine photo-lyase-related protein	10.6701	-1.2861	-0.363004	0.0804219	6.83297	-1.3401	-0.422342	0.116458	10.6701	-1.57041	-0.651141	0.00106111	6.92857	-1.50713	-0.591802	0.0015319	6.92857	-2.0197	-1.01414	1.44407e-08	10.6701	-1.17186	-0.228798	0.323583	10.6701	-1.11111	-0.152007	0.398959	9.03467	-1.44765	-0.533711	0.000348545	9.7472	10.5165	7.50714	8.5596	7.6209	13.2877	20.2001	14.6268	10.3991	11.2866	14.0759	16.6334	15.3443
722	chrR	CCNA_00684	CC_0647	anti-sigma factor, ChrR-family	65.6998	-1.08314	-0.115225	0.625246	39.1048	-1.10238	-0.140625	0.678329	65.6998	-1.46832	-0.554164	0.00401321	50.4639	-1.44269	-0.528763	0.00185688	50.4639	-1.5904	-0.669389	6.71238e-05	65.6998	-1.33195	-0.413538	0.0411843	65.6998	-1.11677	-0.159327	0.294198	56.127	-1.22663	-0.294695	0.0192024	23.2879	28.806	24.3116	24.6935	23.1856	31.0046	49.2635	34.7601	34.2659	28.6196	41.5653	47.5841	37.172
723	CCNA_00685	CCNA_00685	CC_0648	RNA polymerase sigma factor	49.7176	-1.21734	-0.283738	0.20124	28.5379	-1.05275	-0.0741695	0.860019	49.7176	-1.37988	-0.464546	0.0252012	33.9636	-1.59562	-0.674114	0.000168362	33.9636	-1.67979	-0.748284	3.03599e-05	49.7176	-1.31074	-0.390377	0.0717358	71.0029	-1.87493	-0.906839	2.04017e-11	71.0029	-2.31034	-1.20811	3.2834e-23	20.9696	17.1921	15.1875	16.5034	15.2418	19.5289	31.5369	27.7048	26.424	21.6326	27.1582	57.1641	44.8441
724	CCNA_00686	CCNA_00686	CC_0649	peptidase family S41 protein	30.0151	1.18238	0.241688	0.204912	14.6099	-1.08344	-0.115613	0.732341	30.0151	-1.19397	-0.255766	0.177684	29.5906	1.07291	0.101535	0.565736	29.5906	-1.00981	-0.014078	0.941172	30.0151	-1.10202	-0.140154	0.506959	30.0151	1.06781	0.0946531	0.558111	29.5906	1.2468	0.318228	0.0106704	27.2395	26.1997	29.4511	35.5316	29.7732	25.5687	35.8654	34.0717	25.7421	28.6196	33.9478	34.4248	34.3625
725	CCNA_00687	CCNA_00687	CC_0650	hypothetical protein	107.056	1.69761	0.763508	8.02074e-05	50.8438	-1.41525	-0.501057	0.0451108	75.8811	-1.62374	-0.699317	0.000500405	107.056	1.47964	0.565248	0.00166662	107.056	1.0455	0.0641908	0.744784	75.8811	-1.14731	-0.19826	0.406914	75.8811	1.26734	0.341799	0.109355	107.056	2.12541	1.08774	2.13665e-10	17.8084	17.2379	30.6638	27.9572	30.6128	18.9249	28.2389	37.6854	19.9458	18.2735	22.1903	18.2125	22.4761
726	CCNA_00688	CCNA_00688	CC_0651	hypothetical protein	15.9461	1.29781	0.376076	0.0560307	4.98206	1.02273	0.0324295	0.952997	14.7771	1.32052	0.401102	0.0773932	15.9461	1.67568	0.744749	6.52499e-05	15.9461	1.71378	0.777178	6.23899e-05	14.7771	1.29116	0.368673	0.106469	14.7771	1.18199	0.241214	0.339402	15.9461	1.5161	0.600362	0.00282804	12.8558	11.2023	14.8988	17.735	14.0793	8.85845	8.24493	9.98061	6.47814	10.2117	10.9295	14.2121	14.912
727	CCNA_00689	CCNA_00689	CC_0652	PAS-family hybrid histidine kinase/receiver protein	20.2839	1.941	0.956797	4.42256e-08	4.60089	-1.38026	-0.464944	0.0873525	12.4862	1.10838	0.148457	0.512066	20.2839	2.96945	1.5702	1.01508e-19	20.2839	2.15137	1.10525	9.85626e-11	12.4862	1.52986	0.6134	0.00309185	12.4862	1.3559	0.439253	0.0347679	20.2839	2.59875	1.37782	3.63669e-16	17.703	18.4267	29.5666	39.9653	35.7795	15.5023	13.398	19.6171	9.54673	12.7646	12.9167	16.7387	20.7472
728	CCNA_00690	CCNA_00690	CC_0653	CarD-family transcriptional regulator	2570.58	1.32934	0.410709	0.0518015	841.951	-1.10763	-0.147473	0.651807	2324.55	1.12321	0.167623	0.4473	2570.58	1.65382	0.725805	1.92094e-05	2570.58	1.49312	0.578332	0.000685082	2324.55	1.24409	0.315096	0.146255	2324.55	-1.23477	-0.304237	0.0283251	2570.58	1.06273	0.0877782	0.497385	746.003	708.627	970.385	955.165	974.7	679.685	595.49	666.292	599.398	601.683	551.941	1094.33	1302.64
729	CCNA_00691	CCNA_00691	CC_0654	ferredoxin	578.978	1.0019	0.00273693	0.991482	431.382	-1.15254	-0.204822	0.423249	578.978	-1.85691	-0.892907	1.62378e-07	481.878	-1.60809	-0.685349	6.17726e-06	481.878	-1.85339	-0.89017	2.55985e-09	578.978	-1.61114	-0.688086	9.24255e-05	647.596	-1.4739	-0.559636	5.44481e-06	647.596	-1.48935	-0.574683	9.05343e-08	133.668	112.252	129.816	119.465	120.191	247.03	261.158	177.242	223.496	192.947	177.853	241.605	281.059
730	CCNA_00692	CCNA_00692	CC_0655	PAS-family GGDEF/EAL protein	38.4184	-1.352	-0.435099	0.0013062	11.0712	1.2005	0.263633	0.209364	38.4184	1.81509	0.860038	1.80414e-09	23.7107	1.1183	0.161306	0.239945	23.7107	1.34252	0.424938	0.00155109	38.4184	1.51194	0.596405	2.36471e-05	38.4184	1.61308	0.689819	1.37119e-07	23.7107	1.17817	0.236549	0.0561484	51.265	48.1928	33.7244	38.6106	38.0399	25.77	24.5287	31.1464	30.8564	34.8003	32.4574	37.0567	50.7873
731	CCNA_00693	CCNA_00693	CC_0656	heat shock protein 15	53.0262	-1.12808	-0.173869	0.506654	19.6935	1.29779	0.376055	0.349276	53.0262	1.51791	0.602086	0.0208095	39.1065	1.03682	0.0521622	0.839264	39.1065	1.34557	0.428217	0.075868	53.0262	1.16961	0.226031	0.41368	53.0262	1.40353	0.489056	0.0302572	39.1065	1.22801	0.296328	0.152004	10.9063	8.4589	7.73813	8.49802	9.42925	5.6372	6.1837	7.05526	9.54673	8.06185	7.12075	8.84307	11.13
732	CCNA_00694	CCNA_00694	CC_0657	ATP-dependent DNA helicase	48.626	-1.02119	-0.0302554	0.865165	20.8466	1.19464	0.256572	0.139659	48.626	1.22018	0.287094	0.0383277	39.6477	1.00019	0.000267502	0.998198	39.6477	1.19486	0.256839	0.0347682	48.626	1.02138	0.0305229	0.860209	48.626	1.23664	0.306427	0.0207624	39.6477	1.19546	0.25757	0.026237	72.4454	82.5314	75.9376	77.4059	74.5298	56.5733	62.8676	70.5526	68.5319	78.8718	79.9843	99.1687	87.419
733	CCNA_00695	CCNA_00695	CC_0658	metal-dependent hydrolase	74.5577	1.2538	0.326305	0.0150483	23.2165	1.19518	0.257229	0.166076	71.5089	1.61521	0.69172	2.88296e-07	74.5577	1.69443	0.760796	4.92619e-11	74.5577	2.02514	1.01803	1.00474e-17	71.5089	1.35143	0.434491	0.00150371	71.5089	1.44205	0.528119	3.92419e-05	74.5577	1.78539	0.83624	3.82252e-14	65.0164	80.0623	94.4168	91.0766	87.6403	45.0976	46.3777	43.5361	49.9499	51.3271	60.1124	80.8509	72.6151
734	CCNA_00696	CCNA_00696	CC_0659	O6-methylguanine-DNA methyltransferase	25.1787	-1.7632	-0.818193	0.0019326	19.2675	-2.01074	-1.00773	0.000367589	25.1787	-1.87739	-0.908727	0.000336931	12.0181	-1.64626	-0.719194	0.00411478	19.2675	-3.3102	-1.72692	3.93538e-14	25.1787	1.07103	0.0989989	0.772144	25.1787	1.4845	0.569974	0.0361269	12.9819	-1.20524	-0.269319	0.300481	8.16657	9.83061	3.75357	5.35745	6.26464	12.0797	21.8491	16.8638	7.67148	8.86804	8.61114	10.2116	7.67213
735	CCNA_R0116	CCNA_R0116			176.519	1.00856	0.0122968	0.962161	243.234	-1.78267	-0.834043	2.65351e-06	243.234	-3.36398	-1.75017	6.88869e-24	148.876	-1.87102	-0.903829	1.75877e-08	243.234	-3.33543	-1.73787	2.35638e-29	176.519	-1.88704	-0.916125	5.52315e-07	176.519	1.66246	0.733321	0.000116104	148.876	1.65528	0.727075	1.46387e-05	27.8717	24.7366	22.3482	28.5115	28.7398	67.8477	96.6718	100.494	49.268	50.7897	48.6861	23.1604	21.8277
736	CCNA_00698	CCNA_00698	CC_0660	hypothetical protein	100.014	-1.31022	-0.389812	0.120098	402.144	-2.47661	-1.30837	8.94347e-11	402.144	-9.85192	-3.30041	1.28121e-56	173.983	-5.21204	-2.38185	2.17202e-36	402.144	-12.9082	-3.69022	2.26822e-87	173.983	-3.97798	-1.99204	9.33859e-21	116.658	-1.54071	-0.623591	0.000365677	116.658	-2.04556	-1.03249	9.09648e-12	27.5556	34.2471	19.7496	27.5878	23.4439	184.216	413.277	316.282	122.573	110.313	136.122	56.4272	76.9374
737	CCNA_00699	CCNA_00699	CC_0661	LSU ribosomal protein L28P	2553.58	-1.314	-0.393967	0.0647104	2016.29	-1.19466	-0.256602	0.344678	2553.58	-1.96088	-0.9715	3.96011e-07	1831.85	-2.15676	-1.10886	3.65278e-11	2016.29	-2.5766	-1.36547	1.83307e-16	2553.58	-1.64137	-0.714898	0.000323694	2990.38	-1.53813	-0.621178	0.0189393	2990.38	-2.04697	-1.03349	3.11749e-06	497.581	453.671	347.869	373.728	364.253	1047.71	959.916	791.05	822.042	779.313	740.558	1090.43	1129.53
738	CCNA_R0012	CCNA_R0012			45.5359	1.76014	0.815694	0.174014	32.5319	1.09483	0.130701	0.908886	30.595	-2.21815	-1.14936	0.0415402	45.5359	-1.37971	-0.464367	0.366992	45.5359	-1.26021	-0.333665	0.516872	32.5319	-2.42849	-1.28006	0.0246074	30.595	3.34466	1.74186	0.000359851	45.5359	5.8198	2.54097	2.26581e-09	3.372	2.10329	2.42538	6.15798	5.87713	1.61063	9.68779	6.88318	5.96671	10.8835	2.98078	1.89494	0.648349
739	CCNA_00700	CCNA_00700	CC_0663	TonB-dependent receptor	9.85613	-1.48092	-0.56649	0.0269482	3.58975	-1.39862	-0.484003	0.194729	9.85613	1.11796	0.160872	0.590518	5.5601	1.05584	0.0783857	0.784396	5.5601	-1.32466	-0.405618	0.0954485	9.85613	1.5636	0.644875	0.0189812	9.85613	1.17854	0.237007	0.188092	6.41603	-1.27301	-0.348244	0.0298636	11.1698	12.3911	7.73813	7.9438	8.26674	10.2678	10.7184	10.6689	7.501	8.19622	6.78955	17.265	12.4267
740	cspB	CCNA_00701	CC_0665	cold shock protein CspB	22.2154	-1.41526	-0.501064	0.237407	19.0726	-1.21984	-0.286692	0.668591	22.2154	-2.0746	-1.05283	0.00502413	16.5166	-2.40695	-1.26721	0.000217616	19.0726	-2.93609	-1.5539	4.17266e-06	22.2154	-1.70072	-0.766142	0.0544552	41.7374	-2.44234	-1.28826	2.21978e-05	41.7374	-3.52664	-1.81829	5.97884e-11	2.63438	3.15494	1.55918	2.52477	2.06668	2.41594	7.21431	8.25982	4.09146	5.6433	4.96797	11.1591	10.3736
741	CCNA_03888	CCNA_03888		hypothetical protein	4.68168	-1.388	-0.473008	0.531243	3.27446	-1.439	-0.525065	#N/A	4.68168	-1.70728	-0.771701	0.260407	2.8108	-1.64678	-0.719644	0.261868	3.27446	-2.36971	-1.24471	0.03614	4.68168	-1.18644	-0.246636	0.763837	6.42578	-1.8243	-0.867342	0.10192	6.42578	-2.56254	-1.35757	0.00380484	0.948376	1.14309	0.750714	0.738958	0.775006	0.805314	1.44286	2.92535	0.852387	1.74674	0.993593	1.78967	2.48534
742	CCNA_00703	CCNA_00703	CC_0667	hypothetical protein	6.37998	1.06148	0.0860727	0.922515	5.81798	-1.05025	-0.0707357	#N/A	6.37998	-2.21937	-1.15015	0.0789119	5.81798	-1.99079	-0.993344	0.0840556	5.64386	-2.09084	-1.06408	0.0642693	6.37998	-2.11318	-1.07942	0.109419	10.0851	-2.08578	-1.06059	0.0339011	10.0851	-1.99096	-0.993468	0.0231168	1.00106	0.640133	0.866209	0.800538	0.904174	2.21461	0.61837	2.40911	2.04573	1.61237	1.49039	2.84241	2.37728
743	CCNA_00704	CCNA_00704	CC_0668	hypothetical protein	6.48905	1.97272	0.980188	0.238034	5.14883	1.32812	0.409385	#N/A	4.10824	-2.1955	-1.13455	0.176378	6.48905	-1.47811	-0.563749	0.422119	6.48905	-1.11293	-0.154364	0.840443	5.14883	-2.91589	-1.54394	0.054507	12.9386	-4.14358	-2.05088	0.000864374	12.9386	-2.12101	-1.08475	0.0339739	0.737626	0.274343	1.61692	0.862118	0.452087	1.00664	1.23674	1.03248	2.21621	1.34364	0.827994	3.68461	2.70145
744	CCNA_00705	CCNA_00705	CC_0669	hypothetical protein	4787.38	7.44372	2.89602	2.13883e-55	773.956	1.032	0.0454452	0.910322	775.186	-2.20959	-1.14378	2.66979e-09	4787.38	3.26436	1.7068	8.55396e-25	4787.38	3.36882	1.75224	4.3136e-26	775.186	-2.2803	-1.18922	7.28529e-10	2322.08	-3.92733	-1.97355	2.60964e-15	4787.38	1.87089	0.903726	6.1088e-05	149.317	130.816	1135.43	944.45	1047.16	310.046	278.266	339.341	305.325	355.528	296.422	863.252	754.786
745	CCNA_00706	CCNA_00706	CC_0670	hypothetical protein	53.5294	6.89568	2.78569	2.44739e-36	12.3626	-1.45051	-0.536558	0.122345	12.3626	-3.24983	-1.70036	5.49652e-11	53.5294	3.07777	1.62189	6.33152e-15	53.5294	2.12186	1.08533	7.45774e-08	9.42991	-2.24048	-1.16381	2.33074e-05	9.42991	-1.23976	-0.310065	0.313312	53.5294	5.49227	2.4574	2.65406e-32	2.79244	2.05757	17.7862	15.3334	16.5981	6.84517	8.65718	7.91566	4.77337	4.83711	6.62396	2.84241	4.97067
746	CCNA_00707	CCNA_00707	CC_0671	conserved hypothetical membrane protein	48.1748	-1.70225	-0.767439	6.71925e-06	40.8205	1.03605	0.0510944	0.882535	48.1748	-1.86822	-0.901665	5.50403e-08	40.8205	-3.29482	-1.7202	7.01327e-32	36.656	-3.18017	-1.6691	1.53726e-29	48.1748	-1.93557	-0.952759	8.31756e-09	48.1748	1.28835	0.365525	0.04056	28.5597	-1.33726	-0.41928	0.00759542	29.7685	34.9787	15.7073	23.4003	18.0189	51.5401	68.4329	61.6045	62.9061	59.9265	65.4116	40.8465	31.7691
747	CCNA_00708	CCNA_00708	CC_0672	cobaltochelatase cobT subunit	152.801	-1.08822	-0.121976	0.522239	74.6681	1.06974	0.0972653	0.730738	152.801	-1.04382	-0.061869	0.745193	117.009	-1.21513	-0.28111	0.0473582	117.009	-1.13591	-0.183845	0.202262	152.801	-1.11662	-0.159134	0.384301	152.801	1.0638	0.0892233	0.53404	117.009	-1.03645	-0.0516518	0.678211	184.09	181.843	159.498	170.822	174.118	154.218	197.878	220.09	198.777	209.743	204.183	263.502	237.188
748	CCNA_00709	CCNA_00709	CC_0673	hypothetical protein	17.5521	-1.49149	-0.576753	0.331086	6.19996	-1.33362	-0.415345	#N/A	17.5521	1.13981	0.188795	0.781081	9.75182	1.01917	0.027388	0.964568	9.75182	-1.30854	-0.387957	0.485701	17.5521	1.52007	0.604141	0.355076	17.5521	1.12433	0.169066	0.733088	11.6959	-1.34442	-0.426984	0.303926	2.16019	1.82895	1.32819	0.862118	1.80835	1.4093	2.6796	1.20456	1.70477	1.20928	0.993593	2.31604	2.16116
749	CCNA_00710	CCNA_00710	CC_0674	alpha/beta hydrolase family protein	17.5293	-1.39229	-0.477459	0.0209872	3.83139	1.21161	0.276921	0.557986	17.5293	2.42018	1.27512	1.64918e-07	10.5308	1.43469	0.520737	0.0170029	10.5308	1.73828	0.797658	0.00063038	17.5293	1.9975	0.998195	1.27382e-05	17.5293	1.38131	0.466041	0.00439588	10.5308	-1.02109	-0.030114	0.863071	12.7504	12.7112	8.20011	9.66804	9.623	4.63055	4.32859	6.53902	8.18291	6.04639	4.96797	11.5802	14.3717
750	CCNA_00711	CCNA_00711	CC_0675	hypothetical protein	39.0546	1.39331	0.478521	0.00537529	12.1368	1.02677	0.038113	0.931838	33.8924	1.25208	0.324332	0.0952179	39.0546	1.69906	0.76474	1.23656e-06	39.0546	1.74455	0.802853	6.94235e-07	33.8924	1.21944	0.286219	0.151902	33.8924	-1.24998	-0.321903	0.0912086	39.0546	1.09994	0.137428	0.425278	22.4976	23.8221	37.8244	28.573	30.3544	20.7368	19.7878	15.3151	18.7525	19.8859	18.2159	36.0039	47.1133
751	CCNA_00712	CCNA_00712		hypothetical protein	40.1857	1.02197	0.0313561	0.926993	13.4664	-1.02589	-0.0368704	0.957529	40.1857	1.26182	0.335505	0.257111	34.5349	1.32293	0.403732	0.109653	34.5349	1.28954	0.366861	0.155828	40.1857	1.29448	0.372376	0.212215	40.1857	1.23284	0.301988	0.216488	34.5349	1.24439	0.315433	0.135984	7.85045	7.86449	5.83247	9.91435	8.3959	5.83852	7.00819	5.8507	4.77337	7.39003	5.79596	10.0011	7.88824
752	CCNA_03926	CCNA_03926		hypothetical protein	68.6273	2.82881	1.5002	5.64365e-09	13.0524	1.18449	0.244269	0.758573	29.1761	1.15334	0.205816	0.640109	68.6273	2.75441	1.46174	3.08113e-07	68.6273	3.26258	1.70601	9.84945e-08	29.1761	-1.02701	-0.0384532	0.934832	29.1761	-1.20281	-0.266407	0.479433	68.6273	2.32215	1.21546	6.83305e-06	2.63438	2.14902	6.3522	6.46588	7.42715	2.21461	1.64899	2.23703	2.89811	2.14983	2.31838	2.63187	4.97067
753	CCNA_00714	CCNA_00714		hypothetical protein	106.748	4.08309	2.02966	2.32813e-27	14.4289	-1.23497	-0.304475	0.504741	31.6192	-1.13037	-0.176797	0.53937	106.748	4.46091	2.15734	3.19142e-25	106.748	3.61217	1.85286	5.39239e-19	31.6192	1.09253	0.127677	0.686699	37.0871	-1.54137	-0.624216	0.026208	106.748	2.61436	1.38646	3.44783e-10	5.84832	4.75527	22.9257	23.2156	18.471	6.03985	6.38982	5.50655	5.2848	3.7622	5.63036	13.4752	10.0494
754	CCNA_03927	CCNA_03927		hypothetical protein	91.0544	3.13463	1.64829	4.55886e-23	11.1518	-1.01785	-0.0255308	0.968711	35.167	1.36151	0.445205	0.0862724	91.0544	4.34402	2.11903	1.67567e-26	91.0544	4.26782	2.0935	4.01409e-23	35.167	1.38582	0.470736	0.0634126	76.4209	-2.87039	-1.52125	9.9903e-19	91.0544	1.07645	0.106286	0.50493	6.79669	6.17271	22.3482	19.8287	18.5356	6.03985	4.32859	3.95783	4.43241	4.03093	5.63036	23.1604	30.9046
755	CCNA_03928	CCNA_03928		hypothetical protein	445.926	5.94707	2.57218	5.47954e-80	27.5555	1.48057	0.566153	0.0820262	90.3629	2.12057	1.08446	1.01474e-06	445.926	8.5178	3.09048	4.07297e-83	445.926	12.6112	3.65663	5.73659e-79	90.3629	1.43227	0.518303	0.0100743	221.604	-3.24116	-1.69651	9.50393e-34	445.926	1.81141	0.857117	4.39366e-14	11.1171	10.425	65.9474	63.8583	62.0005	4.83188	5.3592	4.99031	6.13718	7.5244	8.77674	44.3206	53.0565
756	CCNA_00716	CCNA_00716	CC_0678	hypothetical protein	550.935	6.78247	2.76181	1.4374e-92	31.6509	1.59332	0.672036	0.0311156	98.1377	2.17159	1.11875	5.41963e-07	550.935	9.24407	3.20853	2.75696e-92	550.935	14.7288	3.88056	2.04655e-87	98.1377	1.36294	0.446717	0.027257	187.169	-2.5219	-1.33451	1.00464e-20	550.935	2.65514	1.40879	2.73526e-35	11.6966	9.87633	74.7249	72.7258	70.9777	5.6372	4.94696	4.30199	9.71721	6.31512	7.94875	38.0041	37.9284
757	CCNA_03929	CCNA_03929		hypothetical protein	84.2606	3.6201	1.85603	2.00163e-11	18.5612	1.76241	0.81755	0.154146	28.0838	1.18334	0.242861	0.612947	84.2606	2.43065	1.28134	5.17686e-06	84.2606	4.2838	2.09889	2.05767e-09	28.0838	-1.48936	-0.574689	0.126834	130.055	-6.123	-2.61424	2.7563e-23	130.055	-1.7144	-0.777707	0.000165072	2.05481	1.9204	7.68038	7.08168	6.78131	1.81196	1.23674	1.89287	2.21621	2.28419	4.47117	14.1068	19.2343
758	CCNA_00718	CCNA_00718	CC_0679	abortive infection protein	462.569	4.82435	2.27033	2.00164e-42	54.8195	1.30859	0.388016	0.0861013	115.538	1.20631	0.270606	0.169769	462.569	4.44728	2.15292	3.70424e-46	462.569	5.81968	2.54094	1.83485e-61	115.538	-1.08479	-0.117411	0.601012	311.934	-3.55552	-1.83006	5.14267e-54	462.569	1.34048	0.422753	8.35825e-05	68.0196	60.6754	336.435	288.378	306.321	53.352	56.4778	50.2472	75.1805	50.6553	84.1242	315.087	330.658
759	CCNA_R0117	CCNA_R0117			9183.35	14.2722	3.83514	5.71907e-27	316.19	1.81395	0.859136	0.0490604	772.091	1.93309	0.95091	0.0129558	9183.35	15.2096	3.92691	9.74983e-36	9183.35	27.5895	4.78605	1.17348e-52	772.091	1.06568	0.0917747	0.85335	2118.92	-3.61608	-1.85443	2.01043e-28	9183.35	3.89691	1.96233	6.87627e-40	606.012	489.153	7480.41	7799.58	8165.34	308.636	277.03	264.142	543.141	333.358	665.376	2511.22	2709.13
760	CCNA_03930	CCNA_03930		hypothetical protein	0	#N/A	#N/A	#N/A	0	#N/A	#N/A	#N/A	0	#N/A	#N/A	#N/A	0	#N/A	#N/A	#N/A	0	#N/A	#N/A	#N/A	0	#N/A	#N/A	#N/A	0	#N/A	#N/A	#N/A	0	#N/A	#N/A	#N/A	0	0	0	0	0	0	0	0	0	0	0	0	0
761	cdzI	CCNA_03931		immunity protein CdzI	11883.6	22.1819	4.47131	2.90288e-17	100.294	9.85114	3.30029	1.55673e-09	644.502	27.5564	4.78432	7.99269e-18	11883.6	62.0491	5.95534	7.27379e-38	11883.6	611.255	9.25563	1.94252e-79	644.502	2.79728	1.48403	0.00991905	2462.42	-5.0699	-2.34196	4.43942e-30	11883.6	4.32001	2.11103	3.82034e-31	134.986	100.409	2755.12	2566.71	2510.83	0	9.68779	3.09743	45.8584	13.3021	67.0676	537.848	916.441
762	cdzD	CCNA_03932		killing protein CdzD	4535.53	14.9555	3.9026	5.99192e-65	170.769	2.52201	1.33457	5.88962e-08	363.973	2.34429	1.22915	1.08139e-06	4535.53	13.9016	3.79718	1.81057e-75	4535.53	35.06	5.13175	4.44863e-126	363.973	-1.07581	-0.105421	0.741207	1299.84	-4.70249	-2.23343	6.16584e-80	4535.53	3.14037	1.65094	2.88493e-58	59.6423	55.6001	822.725	852.881	909.858	27.1793	25.7654	20.8216	67.509	29.9632	88.761	358.25	351.297
763	cdzC	CCNA_03933		killing protein CdzC	6897.03	17.3564	4.1174	1.15337e-46	120.173	3.74441	1.90474	6.58359e-10	475.907	6.48068	2.69614	5.26421e-18	6897.03	30.0399	4.90881	8.44749e-81	6897.03	112.482	6.81354	1.27339e-136	475.907	1.73076	0.791406	0.0147443	1658.35	-4.6005	-2.20179	1.83891e-17	6897.03	3.7254	1.8974	1.06779e-16	78.4518	75.7643	1183.93	1416.64	1414.71	9.05978	15.2531	11.3572	43.1308	20.1546	70.5451	421.414	502.686
764	cdzB	CCNA_00719	CC_0683	type I secretion protein CdzB, adaptor	122.689	6.62405	2.72771	1.29444e-46	10.623	1.89873	0.925032	0.000320253	22.2435	1.74902	0.806545	0.000682883	122.689	6.10176	2.60923	7.35551e-48	122.689	11.5856	3.53426	5.96232e-70	22.2435	-1.0856	-0.118486	0.666207	120.343	-7.06677	-2.82105	1.13067e-108	122.689	-1.0818	-0.113431	0.341769	16.2278	18.0609	111.568	109.304	120.061	9.86509	11.5429	8.08774	15.8544	12.0928	28.1518	204.022	153.659
765	cdzA	CCNA_00720	CC_0684	type I secretion protein CdzA, transmembrane ATPase/peptidase	202.53	7.54701	2.91591	1.42715e-64	15.623	1.86344	0.897969	6.6094e-06	32.1949	1.68419	0.752059	0.000139212	202.53	6.82106	2.77	2.40221e-69	202.53	12.7106	3.66796	4.62696e-108	32.1949	-1.10643	-0.14591	0.524682	185.301	-7.56797	-2.91991	1.13622e-21	202.53	-1.01463	-0.0209603	0.95063	45.6274	41.5629	309.006	328.652	349.334	25.9714	26.1777	25.4678	45.5175	34.666	64.9148	488.579	472.106
766	CCNA_00721	CCNA_00721	CC_0685	chaperonin GroEL	8241.13	-1.6042	-0.681854	0.162533	7330.03	-1.44614	-0.532207	0.389975	8241.13	-2.2369	-1.1615	0.00811509	5548.9	-2.48139	-1.31115	0.000544768	7330.03	-3.58844	-1.84336	6.70566e-07	8241.13	-1.54681	-0.629296	0.195757	8241.13	1.49933	0.584313	0.0192876	4222.13	-1.08505	-0.117759	0.621826	9159.84	7666.82	7317.67	3046.66	5369.31	23394	20827.1	12238.5	15889.5	11025.5	12126.5	6551.03	8205.83
767	CCNA_00722	CCNA_00722	CC_0686	chaperonin GroES	9069.5	-1.53644	-0.619595	0.172769	8070.74	-1.40698	-0.4926	0.392289	9069.5	-2.23687	-1.16148	0.00424171	6278.34	-2.4427	-1.28848	0.000249341	8070.74	-3.43682	-1.78108	2.33003e-07	9069.5	-1.58984	-0.668881	0.132321	9069.5	1.38077	0.465472	0.0793884	4968.29	-1.12846	-0.174352	0.474364	1828.05	1450.17	1573.55	610.564	1016.29	4534.72	4060.01	2404.81	3178.89	2274.65	2364.26	1297.72	1731.42
768	CCNA_00723	CCNA_00723	CC_0687	glyoxalase family protein	88.1075	1.06227	0.087144	0.784375	32.2059	-1.15327	-0.205727	0.677639	88.1075	1.11078	0.151573	0.617278	77.7101	1.36079	0.444444	0.0634607	77.7101	1.17994	0.238717	0.33507	88.1075	1.28103	0.357301	0.216727	88.1075	1.80587	0.852697	6.49443e-06	77.7101	1.89366	0.921175	5.72008e-08	10.5375	10.7908	11.7804	11.4539	10.7209	9.86509	8.65718	10.1527	8.52387	9.0024	7.28635	9.05362	8.53659
769	CCNA_00724	CCNA_00724	CC_0688	hypothetical protein	40.6764	-1.08046	-0.111649	0.714421	16.8571	-1.01589	-0.0227437	0.96967	40.6764	1.03007	0.0427479	0.89486	31.3305	-1.03251	-0.0461577	0.863787	31.3305	-1.04892	-0.0689013	0.790006	40.6764	1.04644	0.0654916	0.840283	40.6764	1.0493	0.0694231	0.720331	31.3305	-1.04315	-0.0609432	0.717071	11.0117	10.6536	9.87478	9.54488	10.6563	10.0664	11.5429	9.98061	10.0582	11.421	9.27354	16.6334	14.804
770	CCNA_00725	CCNA_00725	CC_0689	O6-methylguanine-DNA methyltransferase	6.51269	1.30463	0.383638	0.332672	4.30108	1.22318	0.290637	0.683684	6.04038	-1.3131	-0.392973	0.353229	6.51269	-1.23112	-0.299972	0.394757	6.51269	-1.00649	-0.0093356	0.982936	6.04038	-1.60615	-0.68361	0.0816462	6.04038	1.11368	0.15534	0.7159	6.51269	1.43463	0.520676	0.110757	2.31825	2.65198	3.75357	3.81795	2.13127	3.42258	3.29797	3.09743	4.77337	2.95601	4.47117	3.36879	2.80951
771	CCNA_00726	CCNA_00726	CC_0690	acyl-CoA dehydrogenase	107.031	-1.78596	-0.836699	2.44473e-11	26.5778	1.02094	0.0299027	0.924639	107.031	1.79291	0.842303	1.94235e-10	49.9943	-1.01699	-0.0242995	0.867793	49.9943	1.00389	0.00560324	0.97077	107.031	1.75613	0.8124	5.59564e-10	107.031	2.32906	1.21975	7.51505e-23	49.9943	1.28771	0.364805	0.0019846	90.2011	83.6288	44.6386	54.3134	47.0171	52.1441	45.3471	47.8381	49.9499	52.8051	45.2085	51.5846	53.2727
772	CCNA_00727	CCNA_00727	CC_0691	ribosomal-protein-alanine acetyltransferase	163.687	1.1381	0.186625	0.201175	60.9579	1.12017	0.16372	0.455581	163.687	1.31106	0.390739	0.00522228	154.82	1.33205	0.413644	0.000565276	154.82	1.49212	0.577364	1.90437e-06	163.687	1.17041	0.227019	0.127164	163.687	-1.09661	-0.133048	0.35266	154.82	1.02453	0.0349616	0.788048	62.8562	58.4807	69.239	67.9841	69.686	49.7281	44.3165	44.7407	47.9041	55.2237	51.5013	88.3254	102.871
773	CCNA_00728	CCNA_00728	CC_0692	hypothetical protein	150.599	1.74738	0.805191	6.92177e-11	16.8866	1.31469	0.39472	0.0486803	103.343	3.50459	1.80924	9.65958e-37	150.599	4.65802	2.21972	7.72293e-76	150.599	6.12384	2.61444	8.68041e-90	103.343	2.66572	1.41452	8.08419e-26	103.343	1.46974	0.555563	1.39177e-05	150.599	2.53573	1.3424	3.25817e-35	76.2389	73.1123	120.807	137.939	132.72	18.7235	20.6123	24.0911	28.1288	29.6945	25.8334	77.2716	75.9649
774	CCNA_00729	CCNA_00729	CC_0693	hypothetical protein	155.046	1.12966	0.175885	0.216579	68.2369	1.05556	0.0780112	0.743727	155.046	1.04808	0.0677535	0.658884	145.79	1.12165	0.165627	0.164516	145.79	1.18397	0.243638	0.0349081	155.046	-1.00714	-0.0102576	0.953429	155.046	1.1684	0.224537	0.0911281	145.79	1.30288	0.381701	0.000530277	131.772	119.476	138.478	153.087	133.882	111.737	131.094	116.842	126.835	129.661	122.543	173.703	153.335
775	CCNA_00730	CCNA_00730	CC_0694	SkaA-family transcriptional regulator	27.4086	1.20494	0.268959	0.105463	9.30222	1.2599	0.333304	0.290066	27.2692	1.62508	0.700513	0.000368624	27.4086	1.5542	0.636168	8.47026e-05	27.4086	1.95812	0.969472	5.02496e-08	27.2692	1.28986	0.367209	0.0561958	27.2692	1.40918	0.49486	0.0359249	27.4086	1.6761	0.745112	0.000189387	12.645	13.3513	15.534	14.656	16.921	7.65048	7.83268	8.4319	8.35339	9.53986	12.4199	15.0543	11.13
776	mutL	CCNA_00731	CC_0695	DNA mismatch repair protein mutL	61.0464	-1.20506	-0.269105	0.0520818	22.4783	1.10069	0.138405	0.538735	61.0464	1.30805	0.387417	0.00471755	42.104	-1.01403	-0.0200933	0.888844	42.104	1.08546	0.118311	0.363783	61.0464	1.18839	0.249012	0.0853425	61.0464	1.52999	0.613523	1.52548e-06	42.104	1.25251	0.324827	0.00525639	65.3853	79.6051	62.5403	56.7766	61.2901	48.5202	57.5084	60.0558	53.5299	67.4508	61.6028	69.4812	68.1847
777	CCNA_00732	CCNA_00732	CC_0696	GumN superfamily protein	77.2643	1.30917	0.388655	0.0149325	65.4104	-1.40713	-0.492752	0.00274602	70.7884	-2.25143	-1.17084	1.64826e-15	77.2643	-1.22216	-0.289434	0.0379513	77.2643	-1.71973	-0.782186	2.31726e-09	70.7884	-1.60002	-0.678089	1.02363e-05	70.7884	1.10646	0.145949	0.317294	77.2643	1.42891	0.514917	6.92675e-06	46.3124	46.2267	56.8233	61.2104	63.7443	83.954	104.504	123.381	69.2138	80.6185	71.8699	61.3751	60.9448
778	CCNA_00733	CCNA_00733	CC_0697	GumN superfamily protein	167.483	-1.29228	-0.369921	0.103783	123.08	-1.47529	-0.560996	0.0144693	167.483	-1.77603	-0.828655	4.80328e-05	107.414	-1.55572	-0.63758	0.000464002	123.08	-2.29513	-1.19858	9.92835e-12	167.483	-1.20385	-0.267659	0.256733	167.483	1.94573	0.960311	7.22237e-15	107.414	1.4855	0.570953	3.76681e-07	80.4539	114.629	83.0405	67.7378	75.6923	118.381	176.029	225.08	110.64	122.406	119.231	73.6922	66.1316
779	CCNA_00734	CCNA_00734	CC_0698	GumN superfamily protein	200.439	2.05185	1.03692	2.33076e-15	49.3803	1.12014	0.163674	0.467233	117.25	1.16438	0.219563	0.152169	200.439	2.13289	1.09281	6.15712e-20	200.439	2.38913	1.25648	5.71887e-25	117.25	1.0395	0.0558887	0.756874	117.25	1.19923	0.262109	0.0529534	200.439	2.43121	1.28167	1.91903e-32	69.3368	63.0073	129.527	140.34	137.37	45.2989	61.837	62.9811	53.3594	72.6911	64.2524	76.8505	76.7213
780	bamF	CCNA_00735	CC_0699	beta-barrel assembly machine (BAM) protein BamF	369.325	-1.44201	-0.528085	2.84748e-05	243.642	-1.04151	-0.0586744	0.805228	369.325	-1.56877	-0.649635	1.35324e-07	243.642	-2.17203	-1.11904	1.88336e-25	236.061	-2.26219	-1.17772	5.92195e-28	369.325	-1.50625	-0.59096	2.30053e-06	407.344	-1.44832	-0.53438	1.44173e-05	407.344	-2.11551	-1.081	2.18918e-24	121.023	140.235	90.5477	88.7366	92.8716	197.705	204.062	213.207	198.777	194.156	198.387	273.503	269.497
781	CCNA_00736	CCNA_00736	CC_0700	lipoprotein signal peptidase	171.787	1.02873	0.0408635	0.847996	80.1475	-1.06911	-0.0964059	0.744003	171.787	-1.14148	-0.1909	0.266563	146.776	-1.03787	-0.0536304	0.744424	146.776	-1.1096	-0.150036	0.313781	171.787	-1.06769	-0.0944939	0.629394	171.787	1.33643	0.418382	0.00165029	146.776	1.35915	0.442706	0.000131981	57.2187	50.9363	58.0937	51.0497	57.6734	77.3101	48.2328	59.5395	58.3033	61.0014	53.654	58.2169	57.3789
782	ileS	CCNA_00737	CC_0701	isoleucyl-tRNA synthetase	357.66	-1.12834	-0.174206	0.512858	200.106	-1.37609	-0.460573	0.0726481	357.66	-1.39623	-0.481541	0.0312877	262.375	-1.14486	-0.195174	0.348105	262.375	-1.57543	-0.655747	0.000512219	357.66	-1.01464	-0.0209679	0.944494	357.66	1.84703	0.885204	0.000659454	262.375	1.61552	0.691999	0.00238377	632.04	659.931	665.364	504.832	547.284	1108.31	891.895	706.042	740.213	601.011	625.301	497.423	514.573
783	CCNA_03934	CCNA_03934		hypothetical protein	0	#N/A	#N/A	#N/A	0	#N/A	#N/A	#N/A	0	#N/A	#N/A	#N/A	0	#N/A	#N/A	#N/A	0	#N/A	#N/A	#N/A	0	#N/A	#N/A	#N/A	0	#N/A	#N/A	#N/A	0	#N/A	#N/A	#N/A	0	0	0	0	0	0	0	0	0	0	0	0	0
784	CCNA_00738	CCNA_00738	CC_0702	DegQ-family trypsin-like serine prototease	30.6879	1.09652	0.132936	0.519726	10.7624	1.00491	0.00706693	0.988484	30.6879	1.24911	0.320895	0.106346	28.1812	1.36298	0.446764	0.00753324	28.1812	1.36967	0.453831	0.0079435	30.6879	1.243	0.313828	0.120423	30.6879	1.05539	0.0777707	0.740289	28.1812	1.14225	0.191885	0.298611	20.7062	20.8958	19.7496	23.0309	25.8335	16.5089	17.5205	16.0034	15.6839	17.8704	16.3943	27.7925	28.9596
785	CCNA_00740	CCNA_00740	CC_0703	riboflavin kinase/FMN adenylyltransferase	99.9427	-1.48852	-0.573874	1.16646e-05	64.5208	1.02434	0.0346882	0.901225	99.9427	-1.43626	-0.522317	7.04732e-05	64.5208	-2.18992	-1.13088	2.71389e-23	58.2135	-2.13789	-1.09619	1.62809e-21	99.9427	-1.47121	-0.557005	2.29618e-05	99.9427	-1.18094	-0.239934	0.0777565	89.8611	-1.78082	-0.832543	1.17578e-13	58.5359	58.3435	40.2498	36.7016	40.817	89.7925	84.7166	77.952	88.6482	78.6031	91.7418	102.959	94.9831
786	CCNA_00741	CCNA_00741	CC_0704	3-hydroxybutyryl-CoA dehydratase	112.607	-1.3197	-0.400211	0.00537529	83.7605	-1.13518	-0.182924	0.382978	112.607	-1.83653	-0.876979	1.0029e-10	79.6926	-2.13504	-1.09427	3.05621e-19	83.7605	-2.42366	-1.27719	1.3975e-25	112.607	-1.61782	-0.694055	4.83137e-07	117.584	-1.37773	-0.462298	0.000650836	117.584	-1.84114	-0.880603	9.45679e-14	30.6642	28.8974	23.9651	21.4298	22.1523	61.4052	51.5308	51.2797	55.0642	44.8777	45.0429	54.7428	60.8367
787	CCNA_00742	CCNA_00742	CC_0705	HAD superfamily sugar phosphatase	113.016	-1.6482	-0.720891	2.37325e-08	58.3132	-1.03145	-0.0446727	0.871927	113.016	-1.2163	-0.282504	0.0409807	58.3132	-1.94359	-0.958722	1.25059e-16	57.1116	-2.00471	-1.0034	8.01108e-18	113.016	-1.17922	-0.237832	0.100346	113.016	1.16098	0.215344	0.118672	74.2271	-1.43832	-0.524388	5.69498e-06	58.3251	62.4587	36.7273	32.9452	40.4295	79.9274	67.6084	72.9617	72.2824	71.6161	69.8827	78.956	72.2909
788	CCNA_00743	CCNA_00743	CC_0706	NnrU family membrane protein	41.3045	1.25189	0.324106	0.0419965	6.25775	1.21095	0.276141	0.571564	39.7411	3.40878	1.76926	1.42909e-14	41.3045	3.52402	1.81722	7.93296e-22	41.3045	4.26741	2.09336	4.16018e-22	39.7411	2.81496	1.49311	2.6532e-13	39.7411	2.45151	1.29367	1.71911e-07	41.3045	3.02947	1.59906	2.15136e-13	13.3826	14.5859	18.9988	16.4418	17.1147	4.63055	4.32859	3.44159	5.45527	3.89656	5.79596	8.00087	7.78019
789	CCNA_00744	CCNA_00744	CC_0707	GIY-YIG endonuclease domain protein	203.455	6.06688	2.60095	4.27883e-47	21.3024	1.45599	0.541996	0.11232	40.5947	1.22249	0.289824	0.2905	203.455	5.09394	2.34878	7.27379e-38	203.455	7.4167	2.89078	1.38299e-43	40.5947	-1.191	-0.252171	0.332454	200.067	-6.5266	-2.70633	8.77e-77	203.455	-1.08964	-0.123855	0.324893	8.0612	6.30988	44.1189	42.9212	42.8191	5.43587	5.3592	6.53902	8.52387	6.58385	10.7639	66.1125	64.7268
790	CCNA_00745	CCNA_00745	CC_0708	hypothetical protein	17.4979	2.0253	1.01814	2.93947e-06	3.9896	1.24239	0.313121	0.590704	10.4908	1.41835	0.504213	0.113885	17.4979	2.31214	1.20923	3.32708e-07	17.4979	2.87259	1.52235	1.00824e-08	10.4908	1.14163	0.191092	0.566891	10.4908	-1.10019	-0.137749	0.713641	17.4979	1.80409	0.85127	0.00153623	5.16338	4.02369	9.64379	9.66804	8.33132	4.83188	1.85511	2.92535	4.43241	3.7622	3.80877	10.9486	5.51097
791	CCNA_03935	CCNA_03935		hypothetical protein	4.08132	10.5552	3.39989	0.0018674	2.27105	3.48425	1.80085	#N/A	0.581149	-3.21971	-1.68693	0.195664	4.08132	-1.06281	-0.0878896	0.92325	4.08132	3.27832	1.71296	0.0740617	2.27105	-11.2183	-3.48778	0.00164678	15.0246	-42.1347	-5.39694	7.90735e-14	15.0246	-4.15636	-2.05532	2.34529e-10	0	0.228619	0.866209	1.41634	1.67918	0	0.824493	0.344159	0	2.14983	1.98719	6.73758	6.80766
792	CCNA_00746	CCNA_00746	CC_0709	ADA regulatory protein/O6-methylguanine-DNA	11.8547	-1.29994	-0.378443	0.124515	6.40348	-1.03493	-0.0495335	0.934363	11.8547	-1.27911	-0.355137	0.174993	7.61393	-1.60664	-0.684046	0.00233001	7.61393	-1.66276	-0.73358	0.00143634	11.8547	-1.23594	-0.305603	0.258197	11.8547	1.0045	0.00648181	0.987114	9.02961	-1.31109	-0.390767	0.173683	5.05801	5.62402	3.98456	4.43375	3.93962	6.24118	7.21431	7.05526	6.81909	6.85258	6.12716	8.10615	7.78019
793	tipF	CCNA_00747	CC_0710	cyclic-di-GMP phosphodiesterase, flagellum assembly factor TipF	245.13	1.34693	0.429678	0.000661931	91.034	1.14006	0.189112	0.274119	219.162	1.20099	0.264224	0.044015	245.13	1.41892	0.50479	3.6753e-06	245.13	1.61765	0.693902	1.58529e-10	219.162	1.05344	0.075112	0.632131	219.162	-1.04104	-0.058027	0.695459	245.13	1.27751	0.353334	0.00116167	195.787	174.07	260.094	247.674	238.831	153.614	159.952	148.505	182.752	164.327	180.172	283.399	279.654
794	CCNA_00748	CCNA_00748	CC_0711	ferrous iron transport protein A	203.381	-1.87075	-0.903618	7.5399e-09	181.831	1.41394	0.49972	0.00367204	203.381	-1.44407	-0.530143	0.000911834	181.831	-3.81976	-1.93348	2.71046e-46	120.135	-2.7015	-1.43376	1.07358e-24	203.381	-2.04183	-1.02986	1.10268e-11	305.649	-1.97025	-0.978379	5.03035e-15	305.649	-3.73621	-1.90157	9.53386e-63	39.1995	41.8372	21.4242	21.6761	21.8939	43.8896	66.1656	65.2181	76.2034	88.1429	83.6274	123.066	103.52
795	CCNA_00749	CCNA_00749	CC_0712	ferrous iron transport protein B	308.874	-1.54909	-0.631424	2.19379e-07	221.794	1.37764	0.462195	0.000184662	308.874	-1.19125	-0.252471	0.0485181	221.794	-2.54222	-1.34609	1.25241e-38	165.683	-1.84535	-0.883895	3.58589e-17	308.874	-1.6411	-0.714667	2.86854e-09	376.823	-1.60265	-0.680458	1.20206e-08	376.823	-2.51551	-1.33085	4.81247e-38	341.468	385.36	242.423	228.4	233.019	367.022	466.869	464.615	583.544	572.392	633.747	848.408	809.464
796	CCNA_00750	CCNA_00750	CC_0713	FeaR-family transcriptional regulator	104.635	-1.23613	-0.305834	0.0258141	32.8875	1.05343	0.0750895	0.784379	104.635	1.45743	0.543426	6.9851e-05	70.4854	1.11923	0.162502	0.21006	70.4854	1.17902	0.237591	0.0621495	104.635	1.38351	0.468336	0.000668533	104.635	1.7809	0.832603	5.5793e-11	70.4854	1.42229	0.508211	1.1199e-05	68.7573	64.9277	52.088	55.114	54.9609	40.8697	44.5226	51.2797	43.6422	54.0144	46.0365	56.1114	55.758
797	CCNA_R0118	CCNA_R0118			26.1356	-2.12592	-1.08809	0.0336047	35.5699	1.16158	0.216091	0.796935	28.9351	-2.70743	-1.43692	0.00142992	35.5699	-6.68581	-2.7411	4.36487e-11	28.9351	-5.75578	-2.52501	3.03219e-09	35.5699	-3.1449	-1.65301	0.00019416	26.1356	5.79543	2.53492	5.83995e-05	10.3362	2.68435	1.42458	0.02275	1.79138	1.87467	0.577472	1.17002	0.83959	4.42923	4.12246	6.19486	4.43241	7.92749	4.63677	0.842197	0.216116
798	CCNA_00751	CCNA_00751	CC_0714	conserved hypothetical membrane protein	125.97	-1.13892	-0.18767	0.190332	36.3593	1.0565	0.0792953	0.757391	125.97	1.60464	0.682252	1.81707e-07	92.3846	1.33356	0.415287	0.000402165	92.3846	1.40891	0.494582	2.83086e-05	125.97	1.51883	0.602957	4.24904e-06	125.97	1.30459	0.383592	0.00292013	92.3846	1.13147	0.178196	0.130048	98.315	95.9285	75.8221	89.4139	90.7403	64.0224	58.9512	58.6791	61.7128	60.0608	70.3795	131.277	96.712
799	CCNA_00752	CCNA_00752	CC_0715	3-hydroxybutyryl-CoA dehydrogenase	1231.39	1.40308	0.488596	0.01842	385.136	-1.10383	-0.142512	0.669753	1056.33	1.1087	0.148871	0.504661	1231.39	1.71711	0.779979	4.27723e-06	1231.39	1.5556	0.637468	0.000176766	1056.33	1.22381	0.291383	0.184318	1056.33	-1.00134	-0.00193787	0.99489	1231.39	1.38336	0.468181	0.0418152	589.521	563.317	845.766	790.5	789.732	571.169	518.812	470.81	472.222	486.936	453.244	865.463	834.317
800	CCNA_00753	CCNA_00753	CC_0716	lysine 2,3-aminomutase	51.5287	-1.71665	-0.779593	1.12181e-08	33.6544	-1.19053	-0.251606	0.178115	51.5287	-1.61034	-0.687365	4.68329e-07	30.5111	-2.32198	-1.21535	9.52459e-23	33.6544	-2.76438	-1.46696	1.34162e-32	51.5287	-1.35262	-0.43576	0.00231425	51.5287	-1.11062	-0.151364	0.434494	43.5983	-1.92992	-0.94854	3.89895e-10	33.2985	33.104	15.6495	20.1982	22.346	54.3587	56.0655	50.2472	44.3241	43.9371	46.5333	55.2692	54.2452
801	CCNA_00754	CCNA_00754	CC_0717	Nodulin-21 / CCC1-related protein	8.37667	-1.25004	-0.321973	0.37342	5.47845	1.02361	0.0336637	0.965014	8.37667	-1.44975	-0.535805	0.119281	5.6747	-1.85503	-0.891442	0.00235157	5.6747	-1.81225	-0.857778	0.00447211	8.37667	-1.48398	-0.569469	0.0987938	8.37667	1.02001	0.0285877	0.944169	6.27269	-1.23958	-0.309846	0.321778	3.31932	3.97797	2.0789	3.01741	3.74586	4.63055	5.15308	6.02278	3.92098	5.24021	7.12075	5.89538	3.78203
802	terB	CCNA_00755	CC_0718	tellurium resistance protein terB	14.3994	1.73591	0.795689	0.0384184	13.8795	-1.31061	-0.390242	0.483526	13.8795	-3.46402	-1.79245	5.45834e-07	14.3994	-1.52258	-0.606514	0.0654534	14.3994	-1.99551	-0.996757	0.00150072	11.3622	-2.64305	-1.4022	0.00015946	9.75294	-1.06878	-0.0959618	0.847477	14.3994	1.60885	0.686032	0.0528491	1.94944	3.38356	2.42538	6.15798	5.42505	8.45579	8.8633	10.4969	5.96671	6.85258	8.44554	4.21098	2.91757
803	CCNA_00756	CCNA_00756	CC_0719	hypothetical protein	13.5781	1.18254	0.241885	0.535814	26.6327	1.24673	0.318147	0.495206	19.8303	-3.55132	-1.82835	3.35918e-09	26.6327	-3.74409	-1.90462	3.54621e-13	19.8303	-3.00313	-1.58647	6.85725e-09	26.6327	-4.42752	-2.1465	5.89529e-13	13.5781	-1.30354	-0.382431	0.293471	13.5247	-1.1215	-0.165434	0.615074	2.00213	2.6977	2.48313	2.77109	3.16461	7.65048	7.21431	10.1527	7.67148	10.2117	13.5791	4.00044	3.89009
804	CCNA_R0119	CCNA_R0119			201.376	1.91169	0.934851	3.94243e-06	724.359	1.24782	0.319413	0.18252	544.512	-10.5895	-3.40456	6.03136e-74	724.359	-6.91211	-2.78913	3.33035e-67	544.512	-5.53933	-2.46971	3.71369e-52	724.359	-13.2138	-3.72398	1.51431e-89	126.155	-1.17033	-0.226917	0.258683	201.376	1.61269	0.689471	9.50829e-06	11.802	10.2878	18.5369	20.1366	24.671	106.503	121.819	122.349	191.617	113.672	132.81	19.3705	16.1007
805	CCNA_00757	CCNA_00757	CC_0720	lysyl-tRNA synthetase	27.4433	-1.0158	-0.0226179	0.943022	12.4191	-1.00029	-0.000425342	0.998891	27.4433	-1.04126	-0.0583295	0.832198	22.4346	-1.0574	-0.080522	0.728189	22.4346	-1.05771	-0.0809474	0.716906	27.4433	-1.04095	-0.0579042	0.840817	27.4433	1.2149	0.280843	0.0724099	22.4346	1.18058	0.239494	0.0837149	18.388	17.6951	18.2481	16.2571	18.7293	19.5289	19.994	17.0359	19.6049	20.0203	16.3943	21.7918	21.5036
806	CCNA_00758	CCNA_00758	CC_0721	translation elongation factor P EF-P	1509.29	-1.12571	-0.170839	0.529993	970.682	-1.29429	-0.372165	0.182079	1509.29	-1.60953	-0.686638	0.00195289	1114.92	-1.39989	-0.485311	0.0138388	1114.92	-1.81187	-0.857477	6.43278e-06	1509.29	-1.24356	-0.314472	0.206307	1898.93	-1.65731	-0.72884	0.00561851	1898.93	-1.88933	-0.917871	4.21784e-05	568.973	493.771	485.597	476.936	453.508	930.339	1022.37	613.464	793.572	581.394	607.582	1164.76	1311.39
807	CCNA_00759	CCNA_00759	CC_0722	TonB-dependent receptor	16.432	1.03533	0.0500859	0.830769	6.75656	-1.02617	-0.0372722	0.93017	16.432	1.03508	0.0497488	0.821934	14.1843	1.0997	0.137107	0.438658	14.1843	1.07165	0.0998347	0.572912	16.432	1.06217	0.0870211	0.699965	16.432	1.08945	0.123606	0.433921	14.1843	1.11351	0.155109	0.244843	26.0803	24.4165	24.3693	26.5409	27.5127	21.1395	19.7878	31.3185	25.7421	23.3794	22.1903	30.4244	35.4431
808	CCNA_R0120	CCNA_R0120			11.8687	-1.18749	-0.247917	0.786476	5.51177	1.06562	0.0916961	#N/A	11.8687	-1.0034	-0.00490099	0.996963	8.39992	-1.26972	-0.344514	0.646704	8.39992	-1.19153	-0.252818	0.739325	11.8687	-1.06925	-0.0965971	0.921949	11.8687	1.10801	0.14797	0.827618	8.39992	-1.09369	-0.129206	0.823039	0.632251	1.28027	0.808461	0.923698	0.710423	2.01328	0.61837	0.344159	0.511432	1.34364	1.15919	0.947472	1.18864
809	CCNA_00760	CCNA_00760	CC_0723	two component sensor histidine kinase	42.4389	-1.10997	-0.150526	0.35289	14.3573	1.08368	0.11594	0.678329	42.4389	1.39387	0.479097	0.00148251	31.9088	1.1588	0.212631	0.123896	31.9088	1.25577	0.328571	0.0167032	42.4389	1.28624	0.363157	0.0179963	42.4389	1.35101	0.434039	0.0012819	31.9088	1.20191	0.265327	0.0297018	45.7328	43.8948	36.6695	45.5075	38.9441	31.6086	32.9797	31.8347	36.8231	39.3687	27.8206	52.2162	48.7342
810	CCNA_00761	CCNA_00761	CC_0724	hypothetical protein	232.678	1.39514	0.480412	0.00051916	83.3128	1.06565	0.0917386	0.769197	200.326	1.12018	0.163727	0.335718	232.678	1.46652	0.5524	2.63001e-05	232.678	1.56281	0.644139	2.04362e-06	200.326	1.05116	0.0719885	0.702564	200.326	-1.06191	-0.0866571	0.634298	232.678	1.29832	0.376648	0.00603169	27.8717	24.3708	34.7638	40.5811	33.8419	24.7634	18.5511	26.1561	20.9687	25.9323	27.3238	40.636	38.9009
811	CCNA_00762	CCNA_00762	CC_0725	hypothetical protein	58.2538	1.07309	0.101771	0.695592	35.6957	-1.03977	-0.056268	0.902907	58.2538	-1.45913	-0.545111	0.0114748	51.6301	-1.30774	-0.387071	0.0441759	51.6301	-1.35975	-0.443339	0.0210394	58.2538	-1.40332	-0.488843	0.026845	58.2538	-1.05644	-0.0792162	0.687863	51.6301	1.00274	0.00394219	0.983369	11.9601	12.9855	15.9382	11.7002	12.4647	20.1328	15.4592	18.9287	19.6049	17.8704	15.0695	20.4233	18.6941
812	CCNA_00763	CCNA_00763	CC_0726	electron transfer flavoprotein alpha subunit	596.644	-1.76262	-0.817723	2.43661e-06	183.477	-1.19077	-0.251897	0.288344	596.644	1.31738	0.397668	0.0269387	279.622	-1.12362	-0.168158	0.315139	279.622	-1.33798	-0.420055	0.00660123	596.644	1.5687	0.649565	0.000243427	596.644	1.20448	0.268409	0.473936	377.778	-1.48317	-0.568684	0.0551626	308.591	388.789	239.593	164.357	189.489	287.094	252.913	254.161	247.192	200.875	219.087	456.365	390.954
813	CCNA_00764	CCNA_00764	CC_0727	electron transfer flavoprotein beta subunit	1154.65	1.23635	0.30609	0.180652	393.982	-1.04567	-0.0644297	0.872887	1126.99	1.19512	0.257158	0.241357	1154.65	1.54508	0.627678	0.000402073	1154.65	1.47759	0.563248	0.00146232	1126.99	1.24971	0.321588	0.15268	1176.83	-1.37631	-0.460803	0.0953371	1176.83	-1.12787	-0.173603	0.491209	528.878	516.313	729.752	585.255	623.234	517.011	387.099	407.829	447.844	431.309	375.247	931.996	1073.67
814	CCNA_00765	CCNA_00765	CC_0728	hypothetical protein	176.96	-1.15562	-0.208669	0.173984	66.8949	1.13126	0.177927	0.481096	176.96	1.30234	0.381104	0.0138298	127.104	-1.00381	-0.00549161	0.971404	127.104	1.12696	0.172436	0.236639	176.96	1.15123	0.203177	0.217327	176.96	1.37404	0.458427	0.00100456	127.104	1.17377	0.231146	0.0725601	31.5072	32.4181	28.9314	28.5115	25.446	25.9714	19.5817	27.5327	25.9126	30.635	26.1646	36.3197	29.9321
815	CCNA_00766	CCNA_00766	CC_0729	cobalamin adenosyltransferase family protein	137.19	-1.28439	-0.361084	0.0088328	43.9119	1.13522	0.182976	0.429642	137.19	1.5528	0.634868	7.98798e-06	89.0047	1.06497	0.0908078	0.523806	89.0047	1.20897	0.273784	0.0411027	137.19	1.36783	0.451892	0.00154605	137.19	1.21384	0.279583	0.0418616	89.0047	-1.0719	-0.100166	0.440262	48.2618	50.3419	37.7667	37.81	39.7191	29.7966	28.8573	35.9646	31.1974	36.8158	39.9093	65.3755	57.1628
816	CCNA_00767	CCNA_00767	CC_0730	hypothetical protein	172.481	-1.38968	-0.474753	0.019313	57.0636	1.37169	0.455955	0.112329	172.481	1.80655	0.853234	6.1926e-05	103.436	-1.05517	-0.0774746	0.720928	103.436	1.29997	0.378481	0.0611793	172.481	1.31702	0.397278	0.0703763	172.481	1.22368	0.29122	0.0639217	108.087	-1.14971	-0.201267	0.162857	21.5492	22.1303	15.1298	17.1808	14.8543	12.6837	8.65718	14.4547	15.6839	17.7361	16.0631	32.1088	23.4486
817	CCNA_03936	CCNA_03936		hypothetical protein	421.733	2.19372	1.13338	1.45848e-10	163.13	-1.37806	-0.46264	0.0482462	231.519	-1.75636	-0.812592	1.36735e-05	421.733	1.72122	0.78343	1.90456e-06	421.733	1.24901	0.32079	0.0573931	231.519	-1.27452	-0.349952	0.0940009	242.297	-1.37721	-0.461754	0.00446661	421.733	1.57266	0.653208	1.23026e-06	19.5998	19.204	44.9851	37.6869	45.015	42.279	35.6593	24.7795	27.7878	22.7076	23.8462	36.425	42.4668
818	CCNA_00768	CCNA_00768	CC_0731	hypothetical protein	386.862	2.22298	1.15249	7.51918e-09	136.502	-1.26271	-0.336526	0.228889	210.365	-1.62772	-0.702852	0.000736486	386.862	1.72449	0.786168	1.31589e-05	386.862	1.3657	0.449641	0.0144779	210.365	-1.28907	-0.366326	0.109419	267.697	-1.67638	-0.745352	1.66828e-06	386.862	1.3094	0.388904	0.00463246	29.0835	29.6747	77.6701	61.0256	57.2213	54.7613	57.9206	31.1464	45.5175	35.8753	32.2918	65.2703	74.8843
819	CCNA_00769	CCNA_00769	CC_0732	TetR family transcriptional regulator	398.758	2.21079	1.14456	4.4622e-12	117.612	-1.26175	-0.33543	0.116458	217.593	-1.34926	-0.432172	0.0141343	398.758	2.0674	1.04782	1.00784e-12	398.758	1.63851	0.712389	1.53067e-06	217.593	-1.06936	-0.0967422	0.656549	228.916	-1.38376	-0.468596	0.000200144	398.758	1.57668	0.65689	8.55477e-10	83.5625	91.4475	216.09	178.458	185.872	146.567	118.315	89.8255	104.162	89.7553	86.9394	168.966	187.481
820	CCNA_00770	CCNA_00770	CC_0733	TetR family transcriptional regulator	43.7351	1.40193	0.487413	0.0776707	26.7665	-1.17864	-0.237128	0.581823	37.6681	-1.76099	-0.816388	0.0017589	43.7351	-1.06573	-0.0918472	0.732028	43.7351	-1.25612	-0.328976	0.166573	37.6681	-1.49408	-0.57926	0.0357894	48.1428	-1.67383	-0.743153	2.24915e-07	48.1428	-1.20843	-0.273131	0.035778	13.7515	14.7231	22.7524	19.0898	18.0189	30.1993	23.9103	21.3379	20.2868	26.8728	16.2287	35.7934	35.4431
821	CCNA_R0013	CCNA_R0013			4.0889	-1.29017	-0.367562	0.743911	4.483	1.02564	0.0365295	#N/A	4.0889	-2.39909	-1.26249	0.165847	4.483	-3.1746	-1.66658	0.0380431	3.99702	-3.09523	-1.63005	0.0477793	4.483	-2.46061	-1.29902	0.156903	4.0889	2.89629	1.5342	0.144627	2.63261	2.21171	1.14516	0.260374	0.263438	0.320066	0.173242	0.369479	0.129168	0.805314	0.412246	0.860398	0.340955	0.671821	1.15919	0.105275	0.216116
822	CCNA_00772	CCNA_00772	CC_0735	hypothetical protein	2.00215	-1.02815	-0.0400543	0.977479	1.32196	-2.12413	-1.08687	#N/A	2.00215	-1.70515	-0.769898	0.523288	1.53616	1.2116	0.276917	0.831589	1.53616	-1.75315	-0.809952	0.434475	2.00215	1.24571	0.316971	0.835301	2.00215	1.825	0.867898	0.424078	1.53616	1.77924	0.831264	0.394208	0.316125	0.228619	0.461978	0.307899	0	1.00664	0.412246	0	0.340955	0.268728	0	0.210549	0.108058
823	CCNA_00773	CCNA_00773	CC_0736	carboxypeptidase S	30.3993	-1.44795	-0.53401	0.0262265	7.11237	1.34814	0.43097	0.222808	30.3993	2.53672	1.34296	3.49548e-08	17.4339	1.29952	0.377982	0.0924089	17.4339	1.75194	0.808952	0.000323875	30.3993	1.88164	0.911992	0.00015071	30.3993	1.59701	0.675372	0.000397443	17.4339	1.08875	0.122674	0.516911	26.818	28.9889	20.3848	19.2745	18.1481	12.6837	9.06942	11.1852	13.9791	13.7052	17.0567	23.2657	27.2307
824	CCNA_03937	CCNA_03937		hypothetical protein	70.6943	1.01043	0.0149745	0.958798	15.8691	1.06704	0.0936185	0.89022	70.6943	2.03654	1.02612	0.000114668	58.7848	1.9285	0.947478	3.91083e-05	58.7848	2.05779	1.0411	2.57229e-05	70.6943	1.90859	0.932504	0.000229031	70.6943	-1.0826	-0.114494	0.645336	58.7848	-1.08538	-0.118198	0.576352	9.06226	7.27008	8.77758	8.19012	7.55631	3.82524	5.15308	3.09743	3.92098	4.97148	3.64318	11.896	11.7783
825	CCNA_00774	CCNA_00774	CC_0737	ring hydroxylating diooxygenase	54.3307	1.10971	0.150184	0.334266	15.1535	1.26162	0.335276	0.123342	54.3307	1.99461	0.996107	5.84424e-11	50.0488	1.75445	0.811015	3.97463e-10	50.0488	2.21344	1.14629	1.03852e-16	54.3307	1.58099	0.660831	6.93874e-06	54.3307	1.39453	0.479782	0.000442912	50.0488	1.52761	0.611276	2.53724e-07	37.8824	36.9905	43.1949	39.719	41.592	17.7169	19.3756	19.1008	22.503	20.4234	28.6486	40.3202	37.4962
826	CCNA_00775	CCNA_00775	CC_0738	aspartate aminotransferase	29.5007	-1.48461	-0.570084	0.0110666	12.8751	1.09044	0.124911	0.774314	29.5007	1.10181	0.139875	0.590518	16.6643	-1.46929	-0.555121	0.00560121	16.6643	-1.34743	-0.43021	0.0372247	29.5007	1.01043	0.0149633	0.961946	29.5007	1.17175	0.228659	0.137885	19.2682	-1.28294	-0.359456	0.00771495	20.1793	22.2217	12.7621	14.4713	15.823	21.3408	19.5817	17.208	22.6735	18.4079	22.5214	29.0558	25.3937
827	CCNA_00776	CCNA_00776	CC_0739	OAR protein precursor	13.7223	-1.15148	-0.203488	0.188586	6.00083	-1.22063	-0.287625	0.157397	13.7223	-1.07376	-0.102678	0.54292	9.94191	-1.01293	-0.0185409	0.90738	9.94191	-1.23642	-0.306166	0.0234969	13.7223	1.13678	0.184947	0.269426	13.7223	-1.13335	-0.180592	0.221176	11.8193	-1.32197	-0.402689	0.000932304	30.4007	30.3149	24.8891	27.0951	27.1898	28.5886	30.7124	37.6854	26.5945	29.157	23.8462	47.5841	51.8679
828	CCNA_00777	CCNA_00777	CC_0740	PAS family GGDEF/EAL protein	88.0679	1.10346	0.14204	0.331585	22.2766	1.1122	0.153421	0.458514	88.0679	1.92455	0.944519	1.06887e-13	80.8924	1.90943	0.933139	4.88886e-17	80.8924	2.12367	1.08656	6.99362e-22	88.0679	1.73039	0.791099	4.22247e-10	88.0679	1.42762	0.513609	3.91937e-05	80.8924	1.55524	0.637138	3.93872e-09	133.3	131.73	143.675	154.381	140.535	63.6198	68.639	73.65	69.3843	77.3938	82.6338	148.964	134.64
829	CCNA_00778	CCNA_00778	CC_0741	GTP-binding protein TypA/BipA	599.231	-1.03975	-0.0562344	0.845154	448.821	-1.43569	-0.521746	0.0248168	599.231	-1.86868	-0.902017	8.1672e-06	478.836	-1.35332	-0.436506	0.0177579	478.836	-1.94295	-0.958252	5.09202e-08	599.231	-1.30159	-0.380271	0.0902067	751.701	-1.64936	-0.721911	1.14687e-09	751.701	-1.73765	-0.797134	1.58641e-14	678.774	684.805	679.223	589.935	698.022	1485.8	1343.1	993.931	926.885	883.848	851.51	1607.33	1670.9
830	CCNA_R0014	CCNA_R0014			4.77379	-8.55291	-3.09641	0.0575307	1.31252	2.08528	1.06024	#N/A	4.77379	3.05047	1.60903	0.35392	1.31252	-5.84671	-2.54762	0.13291	0.512435	-2.8038	-1.48738	0.47312	4.77379	1.46286	0.548791	0.70329	4.77379	4.48446	2.16493	0.0875502	0.70272	-2.00788	-1.00567	0.594456	0.263438	0.228619	0.0577472	0	0	0	0.206123	0	0.340955	0.134364	0	0.105275	0
831	CCNA_00779	CCNA_00779	CC_0742	TonB superfamily protein	21.6846	-1.43234	-0.518372	0.0375763	11.0453	-1.47223	-0.558	0.135619	21.6846	-1.25505	-0.327744	0.229934	12.6491	-1.22105	-0.288116	0.283833	12.6491	-1.79766	-0.846116	0.000377425	21.6846	1.17304	0.230256	0.457417	21.6846	-1.05193	-0.0730388	0.834438	17.4364	-1.52655	-0.610274	0.0203312	5.42682	5.3954	3.46483	3.75637	4.13337	6.64384	6.1837	7.39942	4.94384	4.29966	4.63677	9.68526	7.02378
832	CCNA_00780	CCNA_00780	CC_0743	N-formylglutamate deformylase	23.5892	-2.17586	-1.12159	0.000741739	8.36155	-1.32328	-0.404117	0.439063	23.5892	1.16338	0.218328	0.571162	9.10916	-1.41337	-0.499143	0.12004	9.10916	-1.87029	-0.90326	0.0029478	23.5892	1.53948	0.622445	0.088287	23.5892	-1.03047	-0.0433062	0.875353	18.5424	-2.2745	-1.18555	2.13604e-09	13.3826	13.7629	4.38879	7.9438	6.3938	10.6704	8.03881	16.0034	6.13718	10.2117	9.93593	22.0024	18.2618
833	cpdR	CCNA_00781	CC_0744	two-component receiver protein CpdR	1131.7	-1.19309	-0.254705	0.172306	737.568	-1.63842	-0.712305	9.63858e-06	1131.7	-1.60898	-0.68615	2.69963e-05	788.386	-1.17166	-0.228551	0.138028	788.386	-1.91967	-0.940855	2.64578e-11	1131.7	1.01829	0.0261548	0.906258	1131.7	1.49151	0.576775	2.25134e-06	788.386	1.23417	0.303541	0.00580308	240.255	261.22	216.841	216.392	197.239	346.285	488.924	375.478	263.728	214.311	261.149	266.661	236.215
834	CCNA_R0015	CCNA_R0015			30.8512	-1.03818	-0.0540539	0.941809	36.3018	-1.38452	-0.469382	0.557986	36.3018	-2.92533	-1.5486	0.0016087	28.7456	-2.19355	-1.13327	0.0123958	36.3018	-3.03701	-1.60265	0.000232683	30.8512	-2.11289	-1.07922	0.0406376	77.9464	-3.35468	-1.74618	2.11895e-06	77.9464	-3.55597	-1.83024	2.56376e-08	1.686	1.18882	1.38593	1.72424	0.968758	4.02657	3.50409	4.81823	3.06859	2.14983	3.97437	4.94791	9.72523
835	CCNA_00782	CCNA_00782	CC_0745	aminobenzoyl-glutamate transport protein	107.493	1.26692	0.34132	0.0469026	74.4041	-1.01526	-0.0218467	0.951203	102.293	-1.69199	-0.758724	1.4199e-06	107.493	-1.31545	-0.395558	0.00543189	107.493	-1.33552	-0.417404	0.00313059	102.293	-1.66656	-0.736877	3.82093e-06	102.293	-1.04907	-0.0691065	0.640946	107.493	1.19219	0.253619	0.0246121	106.956	98.809	142.405	116.324	132.203	178.377	189.633	154.527	194.174	141.62	179.178	169.703	143.393
836	CCNA_R0016	CCNA_R0016			18.3419	-1.4399	-0.525972	0.535184	20.7798	-1.08086	-0.112179	#N/A	20.3397	-2.73328	-1.45064	0.0375744	20.7798	-3.64124	-1.86443	0.00282944	20.3397	-3.93567	-1.97661	0.00153595	20.7798	-2.52881	-1.33846	0.0634937	40.0032	-2.78941	-1.47996	0.00462195	40.0032	-4.11738	-2.04173	2.21875e-05	0.632251	0.960199	0.404231	0.369479	0.904174	2.41594	2.88573	1.37664	1.19334	1.47801	3.47758	4.10571	2.91757
837	sapA	CCNA_00783	CC_0746	secreted protease precursor sapA	67.1705	1.60401	0.681686	1.69967e-06	16.4927	-1.01619	-0.0231675	0.946947	50.121	1.30643	0.385628	0.0130803	67.1705	2.12945	1.09048	2.03054e-17	67.1705	2.09553	1.06731	2.36994e-16	50.121	1.32758	0.408796	0.0091317	51.8749	-1.36295	-0.446728	0.000513689	67.1705	1.16217	0.216824	0.0598064	63.9627	59.0751	85.6969	108.873	101.461	51.5401	38.7512	50.5914	43.4717	51.1928	43.8837	114.223	123.619
838	CCNA_00784	CCNA_00784	CC_0747	peptidoglycan-associated outer membrane lipoprotein	20.8528	1.20362	0.267382	0.328307	10.3709	-1.16279	-0.217596	0.603687	20.7837	-1.21901	-0.285713	0.285741	20.8528	1.14811	0.199265	0.40304	20.8528	-1.01279	-0.0183307	0.943948	20.7837	-1.04835	-0.0681176	0.830246	22.3567	-1.41344	-0.499215	0.000639912	22.3567	-1.19214	-0.253558	0.0543894	14.6998	16.8721	19.0566	17.5503	20.5377	13.2877	21.8491	22.3703	15.5134	17.1986	16.8911	29.4769	33.7141
839	CCNA_R0121	CCNA_R0121			10.0357	1.0843	0.116758	0.891851	7.90455	1.19986	0.262861	#N/A	10.0357	-1.47806	-0.563701	0.437122	9.25688	-1.63558	-0.709804	0.229962	9.25688	-1.36315	-0.446943	0.475561	10.0357	-1.77345	-0.826563	0.23911	10.0357	1.49436	0.579524	0.378258	9.25688	1.59826	0.676499	0.231474	0.790313	1.18882	0.750714	1.47792	1.03334	1.20797	1.44286	1.7208	3.06859	1.20928	1.15919	0.526373	0.864465
840	CCNA_00785	CCNA_00785	CC_0748	tRNA methyltransferase/FAD-dependent oxidoreductase MnmC	9.2399	-1.54029	-0.623206	0.0375738	4.54629	-1.15712	-0.210543	0.694116	9.2399	-1.21368	-0.279383	0.382125	5.03665	-1.61557	-0.692046	0.00904037	5.03665	-1.86942	-0.902589	0.000531127	9.2399	-1.04887	-0.0688399	0.855663	9.2399	-1.15562	-0.208664	0.350211	8.1097	-1.80275	-0.850198	3.74816e-06	9.48376	10.8823	5.31275	8.2517	6.32922	13.8917	12.1613	11.1852	10.2286	12.7646	8.77674	15.0543	18.9102
841	CCNA_03938	CCNA_03938		hypothetical protein	66.6011	-2.4378	-1.28558	2.6803e-10	37.6697	1.02106	0.0300721	0.951203	66.6011	-1.25996	-0.333382	0.130905	37.6697	-3.13624	-1.64903	2.9731e-18	34.2077	-3.07154	-1.61896	5.5107e-17	66.6011	-1.2865	-0.363454	0.102445	81.2689	-1.59291	-0.671661	4.20077e-06	81.2689	-3.93748	-1.97727	4.8029e-43	11.7493	15.2717	5.48599	4.98797	6.20005	16.7103	16.4899	17.8963	21.4801	13.7052	17.5535	35.267	28.3112
842	motA	CCNA_00787	CC_0750	chemotaxis motA protein	582.678	1.44087	0.526941	0.00337437	229.043	-1.00072	-0.00103466	0.997648	485.887	-1.08068	-0.111939	0.580553	582.678	1.33426	0.416036	0.00724227	582.678	1.3333	0.415001	0.00696559	485.887	-1.07991	-0.110905	0.607966	485.887	-1.05182	-0.072885	0.613163	582.678	1.35274	0.435886	4.61587e-05	268.917	254.133	375.415	395.281	359.732	311.455	321.552	215.444	309.246	242.124	296.256	355.723	429.963
843	CCNA_00788	CCNA_00788	CC_0751	transporter, major facilitator superfamily	52.0717	-1.24072	-0.311182	0.0279371	10.7061	-1.07191	-0.100187	0.754626	52.0717	1.98158	0.98665	2.63078e-11	35.0147	1.71197	0.775654	7.7272e-09	35.0147	1.59711	0.675467	9.16834e-07	52.0717	2.12408	1.08684	6.48257e-14	52.0717	1.69562	0.761814	8.96248e-09	35.0147	1.35002	0.432978	0.000385339	38.8307	46.2724	32.7427	37.6253	32.6794	19.1262	23.2919	22.0262	21.9916	20.4234	17.7191	33.7932	41.4943
844	fixK	CCNA_00789	CC_0752	hypoxia transcriptional regulator FixK	181.66	-1.27032	-0.345187	0.0688772	45.1276	-1.86057	-0.895746	2.39767e-06	181.66	1.62845	0.7035	9.20046e-05	118.764	2.38512	1.25406	9.56987e-15	118.764	1.28193	0.358314	0.0293223	181.66	3.02985	1.59925	3.16002e-19	181.66	1.25531	0.328048	0.0822987	118.764	-1.02464	-0.0351217	0.846337	63.2778	83.4459	61.3276	67.3683	44.5629	49.1241	44.5226	41.6432	25.5716	24.9917	22.0247	74.8502	100.71
845	fixT	CCNA_00790	CC_0753	hypoxia negative feedback regulator FixT	11.4054	-1.78905	-0.839192	0.192504	1.77432	-1.77504	-0.827854	#N/A	11.4054	2.5942	1.37529	0.0452162	5.40122	2.57389	1.36395	0.0481075	5.40122	1.45005	0.536098	0.419299	11.4054	4.60482	2.20314	0.0025939	11.4054	1.43835	0.524414	0.207191	6.03406	-1.26119	-0.334787	0.401737	2.42363	2.92632	0.866209	2.09371	1.55001	0.805314	0.412246	1.7208	0.511432	0.806185	0.331198	2.31604	3.56592
846	CCNA_03939	CCNA_03939		hypothetical protein	18.2418	1.20634	0.27064	0.395297	5.90132	-1.00118	-0.00169999	0.998742	18.1012	1.34175	0.424111	0.266563	18.2418	1.62051	0.696451	0.0262202	18.2418	1.61861	0.694751	0.0347991	18.1012	1.34333	0.425811	0.262863	20.3577	-1.4703	-0.556115	0.0955055	20.3577	-1.23373	-0.303029	0.30817	3.10857	3.42928	3.86907	4.06427	3.93962	3.22125	1.44286	2.58119	2.72764	2.28419	2.31838	6.42175	9.18494
847	CCNA_00792	CCNA_00792	CC_0755	glycosyltransferase	6.01931	1.09745	0.134154	0.724126	3.8526	1.11528	0.157409	0.804867	6.01931	-1.3181	-0.398459	0.247291	5.48376	-1.33952	-0.421714	0.144509	5.48376	-1.20106	-0.264305	0.387952	6.01931	-1.47005	-0.555868	0.0958678	7.36948	-1.60283	-0.680623	0.0159809	7.36948	-1.4827	-0.568228	0.0215726	3.63544	5.21251	5.60148	4.68007	4.32712	6.24118	3.71022	7.39942	7.16005	7.65876	4.63677	9.47472	9.83329
848	CCNA_00793	CCNA_00793	CC_0756	phosphatidylglycerol glycosyltransferase	4.79649	1.05608	0.0787174	0.845123	2.63858	-1.45192	-0.537964	0.266517	4.79649	-1.35522	-0.438528	0.195664	4.26177	1.13143	0.178153	0.595175	4.26177	-1.28326	-0.359811	0.230966	4.79649	1.07135	0.0994353	0.813056	5.61397	-1.53984	-0.622782	0.0635534	5.61397	-1.47929	-0.564903	0.0528491	4.215	3.93224	3.23385	4.61849	5.10213	4.63055	6.38982	5.50655	3.58002	2.68728	5.29916	9.68526	8.10436
849	CCNA_00794	CCNA_00794	CC_0757	conserved membrane spanning protein	9.5218	-1.11163	-0.152678	0.573554	5.59386	1.05318	0.0747467	0.888808	9.5218	-1.28499	-0.361759	0.15584	7.10216	-1.50439	-0.589183	0.00573322	7.10216	-1.42844	-0.514437	0.0207193	9.5218	-1.35332	-0.436505	0.0819157	9.5218	-1.17157	-0.228441	0.355259	8.45152	-1.31935	-0.399822	0.0534557	7.53432	6.58422	6.17896	6.65062	6.13547	7.44915	11.5429	8.25982	7.84196	10.2117	10.2671	12.3171	10.9139
850	fixJ	CCNA_00795	CC_0758	two-component response regulator FixJ	186.159	1.37326	0.457609	0.00043672	41.5896	1.25895	0.332223	0.0834008	162.855	2.14916	1.10377	2.90139e-15	186.159	2.3443	1.22916	4.72202e-25	186.159	2.95136	1.56138	1.14828e-35	162.855	1.7071	0.77155	1.51875e-08	162.855	1.10226	0.140467	0.327273	186.159	1.49418	0.579354	2.0427e-07	64.4896	58.6636	80.9039	87.0123	85.509	30.1993	26.3838	29.0814	35.1183	37.3533	35.2726	73.3764	83.637
851	fixL	CCNA_00796	CC_0759	oxygen sensory histidine kinase FixL	76.3363	-1.01882	-0.026893	0.881717	27.61	1.0852	0.117957	0.617761	76.3363	1.31062	0.390255	0.00453863	62.1786	1.18542	0.245404	0.0454878	62.1786	1.28642	0.363362	0.00283838	76.3363	1.20773	0.272297	0.0575963	76.3363	1.43197	0.518002	5.74906e-05	62.1786	1.38763	0.472621	3.18189e-05	70.2325	70.7804	73.4545	72.4179	61.5484	59.5932	50.7063	51.2797	57.2804	60.867	56.6348	74.0081	67.7525
852	CCNA_03940	CCNA_03940		hypothetical protein	13.9898	-1.05834	-0.0818077	0.932018	5.01094	1.33287	0.414532	#N/A	13.9898	1.57707	0.65725	0.463266	11.109	1.11799	0.160911	0.839264	11.109	1.49013	0.575442	0.467167	13.9898	1.18322	0.242718	0.795152	16.1928	-1.5086	-0.593206	0.295706	16.1928	-1.61791	-0.694133	0.156035	1.05375	0.823028	0.577472	1.04686	1.03334	1.20797	0.61837	0	0.340955	0.94055	0.993593	2.52659	2.26922
853	cydC	CCNA_00798	CC_0760	ABC transporter, ATP-binding protein cydC	6.51935	-2.21175	-1.14519	5.52085e-05	2.3407	-1.25269	-0.325032	0.55417	6.51935	1.1404	0.189534	0.586162	2.45607	-1.54824	-0.630625	0.0343519	2.45607	-1.93946	-0.955656	0.000873859	6.51935	1.42856	0.514566	0.119689	6.51935	1.65254	0.724689	0.0119233	3.03968	-1.35568	-0.439016	0.118933	5.47951	7.45297	3.0606	2.77109	2.97086	3.82524	7.21431	6.02278	4.77337	5.10584	3.64318	7.0534	5.07873
854	cydD	CCNA_00799	CC_0761	ABC transporter, ATP-binding protein cydD	9.38858	-1.43638	-0.522438	0.0235818	3.91215	1.03281	0.0465746	0.935501	9.38858	1.09591	0.132123	0.643134	5.48737	-1.35368	-0.436889	0.0491639	5.48737	-1.31068	-0.390315	0.0889597	9.38858	1.06109	0.0855483	0.773556	9.38858	1.63029	0.705129	0.000610619	5.48737	1.1227	0.166977	0.424746	8.32463	10.7908	6.2367	6.77378	7.10423	7.24782	9.89392	9.12022	8.86482	8.19622	10.2671	10.3169	7.78019
855	cydA	CCNA_00800	CC_0762	cytochrome bd-type quinol oxidase, subunit 1 cydA	162.746	2.02926	1.02096	2.39719e-17	27.6361	1.24553	0.316754	0.0646259	96.6855	1.90816	0.932181	1.27625e-12	162.746	3.10885	1.63638	4.33611e-49	162.746	3.87215	1.95314	1.23422e-64	96.6855	1.53201	0.615427	2.80682e-06	96.6855	1.14475	0.195027	0.151276	162.746	2.29249	1.19692	2.08571e-29	87.4613	100.089	209.103	169.837	192.202	46.9095	54.0043	46.8056	61.7128	58.3141	63.9212	122.434	114.434
856	cydB	CCNA_00801	CC_0763	cytochrome bd-type quinol oxidase, subunit 2 cydB	59.448	1.95355	0.9661	1.83132e-08	14.1936	1.23588	0.305543	0.275434	36.8642	1.40216	0.487655	0.0137634	59.448	2.21639	1.14821	5.84543e-13	59.448	2.7392	1.45375	1.9069e-18	36.8642	1.13454	0.182112	0.40591	36.8642	-1.04659	-0.0657022	0.750843	59.448	1.84181	0.881121	1.18941e-09	24.447	28.2573	64.4459	42.4285	47.5983	17.3142	19.5817	19.445	25.4011	22.9763	21.3623	40.5307	37.3881
857	ybgT	CCNA_00802		cyd operon protein YbgT	63.948	1.35808	0.441565	0.128891	29.1983	1.16277	0.217562	0.725433	56.4885	-1.03028	-0.0430302	0.914299	63.948	1.13365	0.180972	0.535655	63.948	1.31817	0.398535	0.169332	56.4885	-1.19797	-0.260593	0.448565	90.711	-2.10574	-1.07433	3.80421e-05	90.711	-1.56939	-0.650204	0.00455356	3.7935	4.6181	6.12121	5.72693	5.36046	4.2279	3.71022	4.99031	5.2848	6.31512	3.31198	12.9488	10.3736
858	CCNA_00803	CCNA_00803	CC_0764	chemotaxis protein cheW	1971.39	1.62236	0.698095	1.4377e-06	424.328	1.18145	0.240562	0.209364	1463.24	1.78131	0.832935	6.08732e-09	1971.39	2.44607	1.29047	1.85199e-25	1971.39	2.88992	1.53103	3.87391e-35	1463.24	1.50773	0.592373	5.95445e-05	1463.24	1.10522	0.144336	0.628456	1971.39	1.77033	0.824021	0.000194747	426.137	402.323	715.488	685.137	615.032	252.265	216.429	228.866	280.606	278.403	264.958	524.583	556.283
859	CCNA_00804	CCNA_00804	CC_0765	ASC-1 homology domain protein	169.596	-1.74733	-0.805152	6.59401e-10	178.27	-1.30487	-0.383901	0.00737104	178.27	-2.59926	-1.3781	9.5562e-29	147.866	-3.48064	-1.79935	9.68002e-57	178.27	-4.54177	-2.18325	1.36589e-83	169.596	-1.99198	-0.9942	3.42971e-15	222.207	-1.71734	-0.780178	4.38722e-10	222.207	-3.03978	-1.60397	5.42382e-47	50.0532	52.2623	30.1441	29.2504	28.4169	149.587	131.713	118.563	91.8873	108.969	104.327	139.068	138.639
860	yihA	CCNA_00805	CC_0766	GTP-binding protein YihA	188.895	-1.38669	-0.471643	0.000282625	85.4594	-1.16823	-0.224327	0.202321	188.895	-1.12471	-0.169551	0.232012	113.472	-1.33503	-0.416867	0.000365883	113.472	-1.55962	-0.641194	2.11578e-08	188.895	1.0387	0.0547761	0.743354	188.895	-1.26731	-0.341773	0.00836377	182.14	-1.7783	-0.830498	3.08606e-14	85.7226	76.1301	56.1303	62.442	56.4463	105.899	93.9922	73.65	85.7501	79.9467	67.8955	152.438	148.148
861	yidC	CCNA_00806	CC_0767	inner membrane protein translocase component yidC	526.358	1.02728	0.038833	0.899422	270.961	-1.28784	-0.364957	0.171021	526.358	-1.28476	-0.361498	0.106115	449.606	1.02975	0.0422914	0.849656	449.606	-1.25064	-0.322666	0.0914949	526.358	1.0024	0.00345839	0.991233	585.417	-1.46296	-0.548887	0.0390109	585.417	-1.44221	-0.52828	0.0206816	620.501	587.23	635.393	621.464	604.118	882.825	848.815	596.428	685.83	547.4	574.297	1244.77	1324.79
862	CCNA_00807	CCNA_00807	CC_0768	ribonuclease P protein component	181.423	-1.48245	-0.567981	1.78287e-05	87.7427	-1.18525	-0.245193	0.18124	181.423	-1.18957	-0.250442	0.0789119	102.2	-1.48785	-0.57323	2.31936e-06	102.2	-1.76348	-0.818423	7.65481e-12	181.423	-1.00365	-0.00524933	0.978048	181.423	-1.17455	-0.232111	0.0918023	162.726	-1.76273	-0.817812	5.99432e-13	51.1069	50.2504	31.53	34.3	36.8774	61.4052	53.7982	64.874	48.7565	51.7302	51.8325	96.0104	83.8531
863	CCNA_00808	CCNA_00808	CC_0769	LSU ribosomal protein L34P	1273.66	-1.84914	-0.886856	1.11462e-05	958.442	1.16598	0.221541	0.459338	1273.66	-1.46789	-0.553743	0.00670195	958.442	-3.16486	-1.66214	2.41755e-22	770.467	-2.71434	-1.4406	5.0954e-17	1273.66	-1.71153	-0.775284	0.000132397	1273.66	1.11757	0.160363	0.243396	868.864	-1.67595	-0.744978	1.19324e-11	108.589	104.89	47.988	65.521	59.6755	145.158	130.064	194.45	144.224	231.51	171.892	148.016	140.584
864	CCNA_00809	CCNA_00809	CC_0770	quinone oxidoreductase	33.0894	-1.13159	-0.178355	0.470464	11.1979	1.12162	0.16558	0.696871	33.0894	1.44819	0.534251	0.0200396	24.3891	1.14101	0.190316	0.375709	24.3891	1.27978	0.355896	0.0875765	33.0894	1.29116	0.368671	0.123578	33.0894	1.62066	0.696577	2.221e-06	24.3891	1.41376	0.49954	0.000217689	19.5998	21.3073	17.9016	17.9813	18.471	13.489	14.6347	14.2826	15.343	16.5268	15.5663	19.0547	18.1538
865	CCNA_00810	CCNA_00810	CC_0771	acetyl esterase	77.7173	-1.00901	-0.0129459	0.958839	20.8807	1.05183	0.0728975	0.849949	77.7173	1.71156	0.775308	1.61065e-05	63.6084	1.61269	0.689465	1.27247e-05	63.6084	1.69627	0.762362	1.82399e-06	77.7173	1.62722	0.702411	0.000103822	77.7173	1.1871	0.247446	0.151659	63.6084	1.16097	0.215336	0.149059	48.6306	61.5899	67.0446	47.7244	49.0837	33.8232	29.6817	33.0393	38.1869	28.4852	35.2726	71.5867	66.1316
866	CCNA_00811	CCNA_00811	CC_0772	TetR-family transcriptional regulator	82.8574	1.45495	0.540971	7.3254e-05	30.5041	1.04915	0.0692262	0.827583	68.6466	1.03634	0.0514921	0.781404	82.8574	1.43718	0.523237	5.3515e-05	82.8574	1.50782	0.592463	8.53528e-06	68.6466	-1.01237	-0.0177342	0.931476	68.6466	-1.11155	-0.152569	0.399013	82.8574	1.29023	0.367632	0.010212	28.2405	25.9711	40.3076	39.0416	38.6857	21.1395	29.0634	27.8769	28.8107	24.5887	29.311	52.6373	37.3881
867	CCNA_00812	CCNA_00812	CC_0773	hypothetical protein	42.4976	-1.08779	-0.121405	0.648895	17.4834	1.03182	0.0451923	0.941703	42.4976	1.10846	0.148555	0.6096	32.5255	-1.01258	-0.0180426	0.944118	32.5255	1.019	0.0271497	0.920381	42.4976	1.07427	0.103363	0.731964	42.4976	1.02711	0.0385874	0.905233	32.5255	-1.07296	-0.101594	0.690729	6.11176	7.17863	6.58319	5.54219	6.26464	5.03321	6.1837	6.7111	8.18291	5.24021	5.46476	8.21142	10.9139
868	CCNA_00813	CCNA_00813	CC_0774	flavin-binding monooxygenase-related protein	15.4654	-1.30333	-0.382204	0.0677407	5.15705	1.04921	0.0693026	0.893384	15.4654	1.38172	0.466469	0.0405002	9.88383	1.01042	0.014962	0.948208	9.88383	1.06015	0.0842646	0.711338	15.4654	1.31692	0.397166	0.0848433	15.4654	1.67712	0.745984	3.77575e-06	9.88383	1.27109	0.346068	0.0264131	13.9622	12.4826	9.35505	11.0228	10.0105	7.85181	11.3368	9.46437	13.6382	8.06185	8.77674	9.68526	12.2106
869	CCNA_00814	CCNA_00814	CC_0775	hypothetical protein	49.3786	-1.64581	-0.718802	0.0138047	32.0637	-1.43805	-0.524115	0.157486	49.3786	-1.58893	-0.668051	0.0195696	25.0116	-1.81849	-0.862738	0.000866273	32.0637	-2.61508	-1.38685	2.46845e-08	49.3786	-1.10492	-0.143936	0.686512	49.3786	1.36134	0.44503	0.0457138	27.7893	-1.22414	-0.291768	0.164606	8.32463	11.5224	6.00571	7.08168	5.03754	15.5023	14.4286	17.38	10.5696	9.53986	13.0823	12.0013	9.83329
870	CCNA_00815	CCNA_00815	CC_0776	lignostilbene-alpha,beta-dioxygenase	21.1652	-1.05449	-0.0765488	0.805332	8.40276	1.05741	0.0805355	0.874067	21.1652	1.17219	0.229207	0.389906	16.6887	1.05126	0.0721222	0.773065	16.6887	1.11162	0.152658	0.5111	21.1652	1.10855	0.148671	0.610202	21.1652	1.19295	0.254531	0.102335	16.6887	1.11679	0.159357	0.260374	19.5471	18.6096	17.7862	18.5971	17.8251	11.677	18.5511	18.2404	17.3887	15.0488	19.5407	18.9494	25.3937
871	CCNA_00816	CCNA_00816		hypothetical protein	9.05428	-1.96418	-0.973925	0.221852	4.8087	-1.4048	-0.490362	#N/A	9.05428	-1.28785	-0.364963	0.667178	3.76441	-1.80066	-0.848526	0.250094	4.8087	-2.52956	-1.33889	0.0519801	9.05428	1.09081	0.125399	0.896557	9.05428	-1.12681	-0.17224	0.791831	7.82448	-2.2607	-1.17677	0.0261176	0.737626	1.41744	0.750714	0.369479	0.516671	1.00664	0.824493	2.23703	0.511432	0.671821	1.82159	1.47384	1.72893
872	CCNA_00817	CCNA_00817	CC_0777	L-sorbosone dehydrogenase	33.5046	-1.57462	-0.655003	7.43134e-05	11.9017	1.24972	0.321601	0.209364	33.5046	1.54523	0.62782	0.00050139	17.8081	-1.27349	-0.348784	0.0316976	17.8081	-1.01902	-0.0271834	0.889087	33.5046	1.23646	0.306219	0.104037	33.5046	1.49721	0.582278	0.00380259	17.8081	-1.06538	-0.0913734	0.650435	26.1857	29.0803	16.227	18.5355	18.0835	18.5222	16.696	18.4125	22.503	21.4983	23.3494	29.3716	24.5292
873	CCNA_00818	CCNA_00818	CC_0778	glutathione S-transferase	12.4076	-1.17901	-0.237578	0.454898	5.48994	1.34188	0.42426	0.398934	12.4076	1.33286	0.414528	0.215675	8.78834	-1.18699	-0.247309	0.393113	8.78834	1.13049	0.17695	0.572957	12.4076	-1.00677	-0.00973124	0.98062	12.4076	1.38779	0.472785	0.183104	8.78834	1.16194	0.216541	0.508116	5.74294	5.3954	4.1578	5.29587	4.71462	3.22125	3.50409	5.50655	7.84196	4.56838	4.63677	7.68505	5.18679
874	CCNA_00820	CCNA_00820	CC_0779	3-ketoacyl-CoA thiolase	29.542	1.55158	0.633739	0.000850928	4.8866	1.29948	0.377933	0.329598	22.8443	2.676	1.42008	1.15092e-09	29.542	3.19515	1.67588	1.83019e-18	29.542	4.15203	2.05382	2.439e-22	22.8443	2.05929	1.04214	1.81479e-06	22.8443	1.21307	0.27866	0.0792289	29.542	1.85797	0.893728	2.73216e-12	16.4385	16.8263	25.4665	24.7551	27.319	5.6372	5.15308	7.5715	8.86482	6.98694	8.61114	21.3707	19.7746
875	CCNA_00821	CCNA_00821	CC_0780	hypothetical protein	159.655	5.44606	2.44521	2.80339e-44	9.74976	1.65681	0.728404	0.0559292	35.4433	2.65917	1.41098	1.56852e-07	159.655	8.74094	3.12779	7.77344e-58	159.655	14.482	3.85619	6.48697e-59	35.4433	1.605	0.682574	0.00459915	43.913	-1.61261	-0.689397	0.0012016	159.655	3.33123	1.73605	1.5865e-24	10.4321	9.37337	62.8868	49.387	49.3421	2.41594	4.12246	4.47407	7.501	4.16529	7.12075	30.8455	19.8827
876	CCNA_00822	CCNA_00822	CC_0781	hypothetical protein	1029.24	6.03711	2.59386	7.77871e-28	59.8259	2.32935	1.21993	9.41005e-06	205.142	3.49181	1.80398	7.6562e-12	1029.24	9.04992	3.1779	2.51222e-49	1029.24	21.0805	4.39783	2.45631e-81	205.142	1.49905	0.584046	0.0327601	466.257	-2.97702	-1.57387	1.35556e-38	1029.24	2.00138	1.00099	2.07327e-21	43.0457	44.8093	275.916	263.008	256.785	10.6704	13.398	13.5943	29.6631	13.4364	45.0429	207.917	192.019
877	CCNA_00823	CCNA_00823	CC_0782	LuxR-like DNA-binding protein	2272.95	4.34729	2.12012	1.79254e-22	195.247	1.66493	0.735459	0.00231541	627.623	2.33918	1.226	4.38654e-08	2272.95	6.10784	2.61066	2.08628e-42	2272.95	10.1691	3.34612	2.94596e-68	627.623	1.40498	0.490545	0.0447001	731.197	-1.52532	-0.609116	0.0243567	2272.95	2.81406	1.49265	2.04385e-11	330.456	296.153	1311.5	1361.84	1412.71	112.14	134.186	155.216	224.007	157.878	287.48	781.98	655.373
[truncated: 3,210 more rows]
[truncated: 6 more columns]
